# Supplementary material for: Heterogeneous lineage marker expression in naive embryonic stem cells is mostly due to spontaneous differentiation
Source: Sci Rep. 2015 Aug 21;5:13339. doi: 10.1038/srep13339 (PMC4544010; doi:10.1038/srep13339)
Supplement: Supplementary Table S1 [file srep13339-s2.xls]

## Sheet: STABLE1.csv
Supplementary Table S1: RNA-Seq raw counts obtained for every gene in each analysed biological sample (letters A and C represent biological replicates).
GeneSymbol	rawcounts_Diff_replicateA	rawcounts_Diff_replicateC	rawcounts_Stem_replicateA	rawcounts_Stem_replicateC	rawcounts_VNP(-)_replicateA	rawcounts_VNP(-)_replicateC	rawcounts_VNP(+)_replicateA	rawcounts_VNP(+)_replicateC	rawcounts_VNP(++)_replicateA	rawcounts_VNP(++)_replicateC
0610005C13Rik	357	329	143	102	99	80	86	108	96	35
0610007C21Rik	2049	2337	3420	2831	3088	2108	2571	2953	3105	1136
0610007L01Rik	13864	12948	17832	14262	14354	11348	13978	14525	16676	7641
0610007N19Rik	216	223	286	194	426	249	225	267	199	83
0610007P08Rik	11914	9885	11383	7840	9527	7222	8637	9340	10264	5802
0610007P14Rik	5971	6008	7524	5780	5975	4696	5418	6215	6910	2750
0610007P22Rik	4008	3806	4358	3557	3562	2482	3382	3706	4015	1326
0610008F07Rik	0	1	0	0	0	0	0	0	0	0
0610009B14Rik	13	15	12	7	6	2	4	9	2	1
0610009B22Rik	2985	2998	2794	1955	1765	1261	1810	2109	2329	1047
0610009D07Rik	10890	10648	10406	7349	7823	5936	6921	8622	9850	4030
0610009E02Rik	1402	1311	3530	2525	4012	2578	2707	2528	3106	1341
0610009L18Rik	22	20	15	18	40	19	19	15	23	5
0610009O20Rik	9957	8274	9071	7637	8673	6167	7340	8565	8634	3083
0610010F05Rik	3996	3424	3353	2460	3814	3290	2364	2425	2557	1474
0610010K14Rik	6584	5973	5880	4745	5283	3625	5081	4463	6229	1929
0610010O12Rik	1084	918	1455	1169	1295	586	1358	1446	1534	426
0610011F06Rik	1251	1171	1443	1281	1630	1168	1238	1367	1491	479
0610011L14Rik	6368	6123	6237	5084	5021	4078	4701	5529	5687	2168
0610012D04Rik	2	1	0	1	3	4	3	3	3	2
0610012G03Rik	2201	1969	2895	2420	2611	2016	2325	2513	2849	976
0610012H03Rik	16	9	29	13	24	19	12	25	17	20
0610025J13Rik	1	0	0	0	2	0	0	0	0	0
0610030E20Rik	3823	4030	4067	3702	3558	3374	2752	3634	3078	1772
0610031J06Rik	8111	8033	14788	12615	11089	7098	11273	13618	13590	4194
0610031O16Rik	0	0	0	0	1	0	0	0	0	0
0610037L13Rik	4014	4272	4494	3474	3623	2912	3521	3812	4740	1789
0610037P05Rik	4282	3932	4621	3232	3762	2723	3380	3857	4290	1942
0610038B21Rik	102	112	97	118	175	204	80	119	81	40
0610038L08Rik	518	541	497	443	458	337	439	604	457	225
0610038P03Rik	276	326	852	542	550	173	818	897	768	167
0610039K10Rik	949	686	904	595	920	639	683	664	673	208
0610040B09Rik	16	44	57	158	643	519	7	48	4	4
0610040B10Rik	44	54	29	41	60	67	25	38	32	11
0610040F04Rik	368	313	884	785	1210	726	819	864	786	215
0610040J01Rik	92	94	87	56	177	96	63	82	87	27
0610043K17Rik	16	24	47	48	18	29	40	54	44	49
0910001L09Rik	3418	3443	3704	3040	2874	1653	3057	3490	4201	980
100043387	60	97	90	57	76	32	61	75	66	27
1100001G20Rik	0	0	0	0	2	0	0	0	0	0
1110001A16Rik	5773	5398	7532	5200	4881	4179	5798	5413	6693	3714
1110001J03Rik	1330	894	1652	984	1028	679	1305	647	1359	328
1110002B05Rik	3848	4106	6623	4367	4885	4423	4836	3533	4890	2836
1110002E22Rik	3	0	0	0	3	3	0	1	3	0
1110002L01Rik	7672	7178	5663	4371	4519	4068	4031	5118	4457	2209
1110002N22Rik	5663	5304	4727	3317	2532	1907	2905	3231	4009	1812
1110003E01Rik	1953	1912	2650	2142	2104	1914	2355	2294	2464	1160
1110004E09Rik	4006	3413	4740	3231	3246	2365	3435	3422	4338	1333
1110004F10Rik	11310	11371	13510	10491	11750	9455	10018	10800	11952	4925
1110005A03Rik	1048	1103	1372	1078	964	778	1106	1040	1097	533
1110006O24Rik	31	50	34	35	41	48	36	40	36	10
1110007C09Rik	1387	759	1135	806	1120	620	1205	974	1177	275
1110008F13Rik	8320	7654	8231	6647	7414	6923	6111	6545	7485	3333
1110008J03Rik	2177	2102	2274	1699	1610	949	1882	1817	2329	670
1110008L16Rik	6832	6197	6545	4863	4755	3575	4848	5445	6422	2778
1110008P14Rik	1251	890	1425	893	762	512	1303	846	1380	400
1110012J17Rik	16697	14685	17781	14375	16088	12449	15568	14665	18193	5777
1110012L19Rik	2131	2260	2180	1882	2307	2367	1568	2060	1862	854
1110014N23Rik	4639	3752	5941	4780	4867	3430	5347	4818	6276	1788
1110015O18Rik	0	0	0	0	0	0	0	1	0	0
1110017D15Rik	6	2	10	3	13	3	7	3	10	4
1110017F19Rik	44	50	43	33	30	27	46	35	36	29
1110018G07Rik	7458	7280	8031	6739	6748	5867	6026	7307	7045	3396
1110018J18Rik	1169	995	1486	1149	1489	1089	1142	1354	1247	615
1110018N20Rik	22	12	10	11	16	12	14	5	7	4
1110019D14Rik	928	891	679	538	515	386	515	842	617	355
1110020A21Rik	57	54	63	41	54	34	40	48	47	20
1110020G09Rik	14944	12653	16365	10800	11299	8156	12324	11607	13517	7324
1110021J02Rik	3518	3885	4498	4113	4373	4234	3306	4219	3816	1719
1110021L09Rik	1890	2338	3368	2575	1984	1453	2484	2707	3021	1473
1110028C15Rik	1787	1706	2048	1341	1822	1390	1746	1467	1769	1153
1110028F11Rik	1	1	1	1	1	3	6	2	0	0
1110028F18Rik	7	3	6	3	1	1	3	4	3	0
1110031I02Rik	1152	884	1538	1182	1398	997	1236	1223	1636	478
1110032A03Rik	734	739	593	499	709	583	414	581	500	244
1110032A04Rik	0	0	0	1	1	1	0	0	0	1
1110032F04Rik	39	68	178	89	158	103	114	93	150	58
1110034A24Rik	2736	2672	3483	2879	3377	3133	2575	3024	2929	1389
1110034B05Rik	2036	1879	2398	1643	1760	1376	1707	1929	2209	1153
1110034G24Rik	1113	1132	1435	1084	1059	735	1190	1059	1448	563
1110035M17Rik	30	23	6	1	19	13	9	6	3	2
1110036E04Rik	2	2	0	0	1	0	2	2	4	0
1110037F02Rik	13958	12854	14584	11716	11563	10707	10855	11965	12634	6898
1110038B12Rik	9904	9375	13316	9510	11112	5744	10537	9385	11811	2866
1110038D17Rik	2019	2131	2148	2285	2286	2133	1747	2290	1852	829
1110038F14Rik	3569	3487	4033	3340	3097	2539	3197	3303	4158	1348
1110046J04Rik	32	29	21	14	33	26	12	16	21	7
1110049F12Rik	6562	5958	7886	6116	7404	5535	5724	6029	7149	2605
1110050K14Rik	1	2	10	3	64	28	3	4	10	1
1110051M20Rik	1342	1410	1910	1524	2333	1801	1528	1778	1782	734
1110054M08Rik	103	100	64	58	93	81	38	63	51	16
1110054O05Rik	6352	5857	6190	5305	4188	3896	4164	5493	4768	2680
1110057K04Rik	4575	3924	5587	4387	5036	4158	4228	4958	5268	2447
1110058L19Rik	981	1044	1340	956	999	876	974	872	1171	521
1110059E24Rik	3778	4037	4802	3501	4091	3367	3372	3797	4124	2267
1110059G10Rik	936	941	1340	929	908	868	860	934	1037	660
1110059M19Rik	0	0	0	0	0	0	0	0	0	0
1110065P20Rik	1035	851	1176	806	1076	728	1026	862	1002	218
1110067D22Rik	4470	4738	6807	5439	6731	6892	4448	5538	5039	3110
1190002F15Rik	644	632	347	302	313	224	283	292	441	142
1190002H23Rik	9	6	19	24	21	18	18	20	18	9
1190002N15Rik	5427	5015	9198	5651	8765	5801	7790	6266	7980	4350
1190003J15Rik	1011	862	843	572	443	231	734	684	967	279
1190003K10Rik	0	0	0	0	1	0	0	0	0	0
1190005F20Rik	5915	5380	5739	4506	4658	4963	4125	5046	4818	2524
1190005I06Rik	1126	770	445	302	309	118	424	269	488	110
1190007F08Rik	6996	7173	7338	5592	6087	4048	5997	6656	7175	2445
1190007I07Rik	2126	1569	1847	1399	1271	796	1771	1684	2115	680
1200007C13Rik	0	0	0	0	0	0	0	0	0	0
1200009I06Rik	45	116	30	158	119	280	14	69	8	21
1200011I18Rik	6831	6442	8577	6832	6730	5541	6233	7211	7493	4352
1200011M11Rik	6473	5810	7689	6024	6656	5157	6340	6427	7316	3178
1200014J11Rik	10077	8986	11661	8345	9287	7573	9137	9404	10599	5307
1200016B10Rik	5088	4526	9676	6435	5876	4243	7385	7482	9103	5122
1300001I01Rik	25297	23192	32008	25550	24277	14697	25934	26509	32445	10686
1300002E11Rik	655	876	975	923	631	634	580	907	775	462
1300002K09Rik	434	585	753	967	3405	3585	353	797	255	147
1300010F03Rik	7320	6389	10377	8033	7920	6359	8506	9179	9559	4372
1300014I06Rik	267	497	106	275	471	755	60	124	25	43
1300015D01Rik	5	3	0	2	0	0	2	3	1	1
1300017J02Rik	55	44	51	33	53	24	36	57	41	17
1300018I17Rik	1677	1621	2198	1757	1983	1401	1989	1893	2127	687
1300018J18Rik	2622	2774	3122	2507	2917	1950	2729	2828	3196	1131
1500001M20Rik	4003	3882	6558	4808	4290	3574	5110	4934	5417	2387
1500002O10Rik	31	35	62	61	186	120	48	75	38	14
1500002O20Rik	4929	4318	6491	4888	4861	2885	5558	5316	7170	1977
1500003O03Rik	7149	6764	7995	6455	7069	6123	5654	6552	6506	3169
1500004A13Rik	1450	1427	1517	1148	1454	1024	1236	1344	1427	562
1500009C09Rik	40	47	10	8	23	4	20	29	15	6
1500009L16Rik	1569	1357	2046	1120	848	673	1422	1077	1618	663
1500010J02Rik	31441	28269	31097	22872	22591	14413	24293	25085	27579	10141
1500011B03Rik	1073	1047	1268	1080	718	807	931	1025	979	453
1500011H22Rik	2446	2408	3090	2428	3396	3355	2032	2373	2520	1117
1500011K16Rik	970	715	958	620	495	392	796	525	877	258
1500012F01Rik	15028	13812	24305	15171	17561	9565	19202	17997	22167	5890
1500012K07Rik	0	0	0	0	1	0	1	0	0	0
1500015A07Rik	1427	1512	1775	1558	1452	1072	1301	1573	1604	593
1500015L24Rik	0	2	0	0	0	0	0	0	0	0
1500015O10Rik	27	15	20	11	32	20	18	20	12	12
1500016L03Rik	13	7	4	5	28	23	1	2	3	0
1500017E21Rik	208	208	417	246	359	291	334	198	284	203
1500031L02Rik	1882	1828	2450	1895	1982	1509	1828	2174	2267	1039
1500032L24Rik	6103	4882	6327	4643	4292	2971	5702	4333	6195	1992
1500035N22Rik	0	0	0	0	0	1	0	0	1	0
1520401A03Rik	83	63	41	42	30	16	49	40	62	14
1520402A15Rik	321	279	192	192	157	170	154	165	168	55
1600002D24Rik	0	2	0	2	0	2	0	0	0	0
1600002H07Rik	4417	3993	5174	3886	3758	2859	4187	4268	4841	1804
1600002K03Rik	511	477	719	542	500	249	623	600	790	220
1600010F14Rik	0	0	0	0	0	0	0	1	0	0
1600010M07Rik	0	0	1	0	1	1	0	0	0	0
1600012F09Rik	3658	4121	3642	3014	2692	2491	2501	3079	2923	1488
1600012H06Rik	4879	5240	4898	4054	4154	3615	3252	3868	3860	1972
1600012P17Rik	0	0	0	0	0	0	0	1	0	0
1600014C10Rik	939	857	1178	954	966	743	802	963	950	361
1600014C23Rik	7	7	2	2	7	6	5	2	7	1
1600014K23Rik	16	22	12	11	1	7	4	10	6	1
1600015I10Rik	0	0	1	0	0	1	0	2	0	0
1600016N20Rik	1576	1631	931	976	897	790	685	967	860	315
1600019K03Rik	0	0	0	0	0	0	0	0	0	0
1600020E01Rik	813	941	1312	1001	1021	588	1040	926	1091	486
1600021P15Rik	5492	5179	6711	4819	5143	3742	5216	4941	6455	2636
1600025M17Rik	0	0	0	0	0	1	0	0	0	0
1600027N09Rik	2552	2607	2892	2226	1947	1640	2114	2335	2443	954
1600029D21Rik	1124	1224	657	584	272	199	426	645	680	359
1600029I14Rik	3	1	13	1	34	0	20	9	24	1
1600029O15Rik	20	9	98	12	213	49	197	81	245	75
1700001C02Rik	0	0	0	0	0	0	1	0	0	0
1700001C19Rik	56	69	79	104	80	69	63	94	73	38
1700001D01Rik	2	1	2	2	6	2	5	2	3	2
1700001F09Rik	0	2	0	0	0	0	0	0	0	2
1700001G01Rik	0	0	0	0	0	0	0	0	0	0
1700001G11Rik	197	122	137	93	150	106	147	71	98	25
1700001G17Rik	26	20	21	10	27	19	18	21	20	2
1700001J03Rik	10	12	9	7	27	15	7	6	17	6
1700001J04Rik	0	0	0	0	0	0	0	0	0	0
1700001J11Rik	27	16	16	17	20	14	3	16	7	5
1700001K19Rik	33	31	61	31	148	42	116	52	100	27
1700001K23Rik	7	1	7	4	7	5	3	8	7	2
1700001L05Rik	10120	9419	7919	5761	3787	2667	5231	6051	6335	3361
1700001L19Rik	31	27	33	26	21	17	26	34	30	20
1700001O22Rik	291	257	393	362	228	124	354	353	445	158
1700001P01Rik	189	75	260	130	344	244	279	267	314	126
1700003C15Rik	0	0	0	0	0	0	0	0	0	0
1700003D09Rik	60	62	52	43	31	25	42	47	41	9
1700003E16Rik	141	119	99	106	134	128	88	113	81	26
1700003E24Rik	0	0	0	0	0	0	0	0	0	0
1700003F12Rik	39	35	37	31	57	18	47	21	41	8
1700003F17Rik	95	128	58	76	113	162	40	86	33	20
1700003G13Rik	9	2	3	2	2	1	0	2	0	0
1700003G18Rik	7	2	7	3	4	6	4	8	2	3
1700003H04Rik	0	0	0	0	0	0	0	0	0	0
1700003L19Rik	0	1	0	0	0	0	0	0	0	0
1700003M02Rik	25	13	39	27	20	14	33	31	51	26
1700003M07Rik	259	308	185	139	132	147	86	192	111	61
1700003P14Rik	0	0	0	0	0	0	0	0	0	0
1700006A11Rik	0	0	0	0	0	0	0	0	0	0
1700006E09Rik	0	0	0	0	0	1	1	1	3	0
1700006F04Rik	1	0	0	0	0	0	0	0	0	0
1700006H21Rik	1	0	0	0	1	0	1	0	0	0
1700006J14Rik	128	217	193	335	690	898	97	284	112	86
1700006P19Rik	1041	842	1089	734	846	732	855	981	981	612
1700007B14Rik	1	0	1	0	0	0	0	0	0	0
1700007F19Rik	0	0	0	0	0	0	0	0	0	0
1700007G11Rik	22	20	9	5	6	5	3	7	1	3
1700007I08Rik	25	22	18	11	13	13	28	16	22	2
1700007J10Rik	226	253	321	296	233	209	200	265	232	89
1700007K09Rik	32	9	43	11	62	17	46	22	34	9
1700007K13Rik	768	660	1372	925	744	534	1103	1118	1112	443
1700007L15Rik	444	394	249	195	247	166	238	201	259	112
1700007M16Rik	0	0	1	0	1	0	2	0	0	1
1700007P06Rik	1	1	0	0	0	0	2	0	1	1
1700008A04Rik	0	0	0	0	0	0	0	0	0	0
1700008F21Rik	0	4	2	3	5	1	3	0	2	0
1700008I05Rik	133	195	60	104	228	310	34	116	28	35
1700008J07Rik	489	361	640	408	448	313	607	349	467	142
1700008K24Rik	0	0	0	0	1	0	0	0	0	0
1700008O03Rik	379	431	292	315	231	335	188	342	270	92
1700008P02Rik	0	0	0	0	0	0	0	0	0	0
1700008P20Rik	14	12	4	4	4	1	16	14	10	6
1700009C05Rik	0	3	0	0	0	0	0	0	0	0
1700009J07Rik	0	2	1	1	4	0	0	3	2	0
1700009N14Rik	0	0	0	5	0	0	0	0	2	0
1700009P17Rik	141	152	105	110	90	87	76	109	106	33
1700010B08Rik	1	0	1	1	1	0	1	0	2	0
1700010D01Rik	4	1	0	0	1	0	1	0	2	0
1700010I02Rik	2	1	1	0	1	0	1	0	0	0
1700010I14Rik	115	86	90	91	131	111	57	83	60	41
1700010J16Rik	0	0	0	0	0	0	0	0	0	0
1700010K10Rik	2	2	1	1	1	0	0	1	0	0
1700010K23Rik	1	2	1	1	5	3	1	0	0	0
1700010K24Rik	6	10	7	0	6	4	2	4	2	2
1700010M22Rik	1	0	0	1	0	0	0	1	0	0
1700011A15Rik	0	1	2	1	1	0	0	1	1	0
1700011B04Rik	0	3	0	0	0	0	0	0	1	1
1700011E24Rik	2	2	7	1	10	2	9	5	13	2
1700011F03Rik	0	0	0	0	0	0	0	0	0	0
1700011F14Rik	77	54	54	22	15	6	33	17	47	26
1700011H14Rik	7	3	3	1	4	2	2	2	0	0
1700011I03Rik	2	3	0	0	0	0	0	0	0	0
1700011J10Rik	406	313	591	387	460	317	434	274	453	169
1700011L22Rik	1	0	1	0	5	3	5	1	3	1
1700011M02Rik	0	0	0	2	0	0	0	0	0	0
1700012A03Rik	0	0	0	0	0	0	0	0	0	0
1700012A16Rik	318	140	433	178	490	326	492	393	495	313
1700012B07Rik	2	1	11	12	5	7	1	14	13	10
1700012B09Rik	0	0	2	1	1	0	0	0	0	0
1700012B15Rik	2434	2614	3158	2395	2989	2398	2774	2646	3370	1425
1700012C08Rik	2	2	0	6	5	4	4	2	2	1
1700012C14Rik	38	26	12	8	9	7	9	6	11	4
1700012D01Rik	6	26	27	20	29	20	11	12	25	8
1700012D14Rik	83	64	37	19	22	21	30	21	16	10
1700012I11Rik	0	0	0	0	0	0	0	0	0	0
1700012L04Rik	0	1	1	0	0	0	1	1	0	0
1700012P22Rik	0	0	1	1	0	0	1	1	1	0
1700013D24Rik	0	0	0	1	0	0	0	0	0	0
1700013F07Rik	4	4	3	2	1	2	3	2	4	1
1700013G23Rik	16	13	10	8	14	8	6	11	5	2
1700013G24Rik	0	0	0	0	1	0	1	0	1	0
1700013H16Rik	54	30	35	51	57	51	22	71	11	9
1700013N06Rik	0	0	0	0	0	0	0	0	0	0
1700013N18Rik	10	4	8	9	7	3	10	5	8	7
1700014N06Rik	3	2	1	3	0	2	1	3	3	1
1700015E13Rik	2	0	0	3	3	0	0	0	0	0
1700015F17Rik	3	3	3	1	2	4	0	1	6	3
1700015G11Rik	0	0	0	0	0	0	0	0	0	0
1700016C15Rik	11	11	10	3	15	4	16	8	20	1
1700016D06Rik	20	16	50	40	17	9	29	19	73	34
1700016G14Rik	15	33	19	10	13	8	14	13	6	6
1700016G22Rik	1	3	2	1	15	3	16	1	18	5
1700016H13Rik	53	56	35	18	25	15	18	29	27	14
1700016K19Rik	3	10	6	6	6	4	7	8	1	1
1700016L04Rik	8	11	3	0	10	4	4	6	2	0
1700016L21Rik	0	0	0	0	0	0	0	0	0	0
1700016M24Rik	68	67	354	352	208	111	314	408	339	172
1700016P03Rik	1073	1104	1345	1090	1068	1051	904	1032	1097	553
1700016P04Rik	0	0	0	0	0	0	0	0	0	0
1700017B05Rik	8167	7035	6377	5746	5877	4792	5401	5572	6003	2092
1700017D01Rik	0	0	0	0	0	0	0	0	0	0
1700017G19Rik	0	0	0	0	0	0	0	0	0	0
1700017J07Rik	20	36	49	20	12	9	28	45	37	12
1700017N19Rik	0	0	0	0	1	0	0	0	0	0
1700018A04Rik	1	0	3	5	3	3	1	1	1	4
1700018A14Rik	11	6	5	1	7	3	5	3	7	1
1700018B08Rik	31	23	19	9	24	6	22	18	36	9
1700018B24Rik	6	6	0	5	1	2	2	1	4	2
1700018C11Rik	0	0	1	1	7	0	4	2	3	0
1700018F24Rik	0	0	0	0	1	0	1	0	0	0
1700018G05Rik	2	0	1	0	6	1	1	1	0	0
1700018L02Rik	126	114	157	151	168	250	111	122	107	42
1700018L24Rik	2	2	4	1	9	1	2	4	6	0
1700019A02Rik	63	41	28	12	27	12	25	7	15	6
1700019B03Rik	18	6	56	5	323	30	236	58	305	26
1700019B21Rik	10	9	21	8	2	2	17	10	13	5
1700019D03Rik	2512	2675	2767	2229	1256	1045	2131	2198	2612	1407
1700019E08Rik	7	7	3	6	2	0	5	2	2	1
1700019E19Rik	1301	1399	1617	1428	1650	1662	1226	1492	1433	614
1700019G17Rik	425	372	446	356	249	185	308	369	366	191
1700019G24Rik	0	1	0	0	0	0	0	0	0	0
1700019L03Rik	300	290	411	389	325	180	369	369	424	154
1700019M22Rik	0	0	0	0	0	1	0	0	0	0
1700019N12Rik	100	127	90	54	65	40	87	76	92	29
1700019N19Rik	1	3	1	1	0	0	1	1	1	0
1700019O17Rik	3	2	2	0	0	0	0	0	0	1
1700020A23Rik	3	4	9	9	26	10	11	6	17	6
1700020C07Rik	14	6	51	8	79	12	97	26	85	12
1700020D05Rik	51	87	78	53	36	40	33	63	35	33
1700020G17Rik	1	0	1	1	0	0	0	0	1	0
1700020I14Rik	4203	4458	4748	3656	3005	3411	3068	3271	3267	2389
1700020L24Rik	34	33	37	19	17	16	18	16	14	6
1700020M21Rik	2	1	0	0	2	1	1	1	3	0
1700020N01Rik	48	37	20	16	9	8	12	12	15	9
1700020N15Rik	19	23	2	2	8	7	4	7	3	3
1700020N18Rik	1	0	0	0	0	0	0	0	0	0
1700020O03Rik	3119	2878	3560	2834	2915	2573	2725	2920	3100	1407
1700021C14Rik	1208	1228	734	537	549	375	503	680	765	281
1700021F05Rik	4476	3896	4817	3562	3233	2379	3482	4143	4495	2059
1700021F07Rik	0	0	0	0	0	0	0	0	0	0
1700021J08Rik	992	861	1046	803	686	493	882	874	1002	363
1700021K19Rik	3383	3088	3682	3257	3670	2951	2834	3515	3179	1259
1700021L23Rik	1	0	0	0	0	0	0	0	0	0
1700021N21Rik	5	4	11	7	8	7	11	13	11	9
1700022A21Rik	3	2	15	10	7	4	13	17	14	5
1700022A22Rik	0	0	0	0	0	0	0	0	0	0
1700022E09Rik	0	0	1	0	1	1	1	0	1	0
1700022H16Rik	0	0	0	0	0	0	0	0	0	0
1700022I11Rik	14	9	21	5	38	15	49	23	23	13
1700022K14Rik	0	4	4	0	2	9	0	1	0	3
1700022P22Rik	251	232	50	48	37	24	48	45	45	24
1700023A16Rik	1	1	1	0	2	1	1	2	2	1
1700023C21Rik	0	0	0	1	0	0	0	0	0	0
1700023E05Rik	11	11	6	1	22	21	5	5	0	1
1700023F02Rik	0	0	0	1	0	0	0	0	0	0
1700023F06Rik	115	38	52	31	32	23	83	36	91	19
1700023H06Rik	68	59	37	39	28	33	41	36	48	20
1700023L04Rik	19	23	29	22	11	3	15	29	19	8
1700024B18Rik	0	0	0	0	0	0	0	0	0	0
1700024F13Rik	14	12	5	6	9	13	5	5	2	2
1700024G13Rik	83	48	1	0	0	0	1	2	0	0
1700024P03Rik	6	6	16	6	5	5	7	8	5	12
1700024P04Rik	0	1	0	1	9	1	3	1	12	2
1700024P16Rik	11	8	21	7	21	8	20	13	28	11
1700025B11Rik	0	0	0	0	0	0	0	0	0	0
1700025C18Rik	0	0	0	0	2	0	0	0	0	0
1700025D23Rik	0	0	0	0	0	1	0	0	0	0
1700025E21Rik	29	28	10	9	13	4	6	6	11	5
1700025F22Rik	1	0	1	0	0	0	1	0	0	0
1700025F24Rik	10	19	9	6	45	31	2	11	3	0
1700025G04Rik	3651	3250	4505	3280	3967	3113	3285	3489	4013	1919
1700025K23Rik	171	212	181	135	186	147	121	118	143	64
1700025K24Rik	0	0	0	0	0	0	0	0	0	0
1700025M24Rik	0	0	0	0	0	0	0	0	0	0
1700025N21Rik	0	0	0	1	2	0	0	0	0	0
1700025N23Rik	0	0	2	1	10	1	4	1	0	0
1700025O08Rik	0	0	0	0	0	0	0	0	0	0
1700026D08Rik	9	8	3	7	4	0	2	4	5	1
1700026D11Rik	0	1	0	0	2	0	2	0	0	0
1700026F02Rik	2	0	0	1	0	0	0	0	0	0
1700026J04Rik	51	34	32	21	34	42	20	30	12	14
1700026L06Rik	89	102	73	52	91	68	63	65	74	27
1700027A15Rik	0	0	1	0	0	0	0	0	1	0
1700027A23Rik	30	32	13	9	7	8	6	10	13	5
1700027D21Rik	21	9	12	12	27	21	18	5	27	6
1700027F09Rik	0	0	0	0	0	0	0	0	0	1
1700027H10Rik	0	0	0	0	0	1	0	0	0	0
1700027I24Rik	5	7	10	2	33	7	22	2	37	5
1700027J07Rik	0	1	4	1	2	1	0	0	0	1
1700028B04Rik	183	132	134	98	69	33	113	92	140	52
1700028D13Rik	1	3	0	0	3	0	0	0	0	0
1700028E10Rik	51	43	38	34	20	11	22	21	34	9
1700028I16Rik	44	36	46	32	26	13	22	43	40	18
1700028J19Rik	78	82	69	77	69	48	71	66	73	20
1700028K03Rik	674	752	743	505	777	699	553	567	622	395
1700028M03Rik	0	0	0	0	0	0	0	0	0	0
1700028N14Rik	5	6	11	1	6	4	5	5	6	4
1700028P14Rik	0	1	4	0	6	6	2	5	1	1
1700028P15Rik	0	0	0	0	0	0	0	0	0	0
1700029B22Rik	0	0	0	0	0	0	0	0	0	0
1700029F09Rik	3949	3673	4904	2966	3751	2588	3510	3218	4207	2024
1700029F12Rik	0	0	0	0	0	0	0	0	0	0
1700029G01Rik	497	467	517	495	457	392	470	624	560	275
1700029H14Rik	2	2	0	0	2	0	0	0	0	0
1700029I01Rik	6520	6321	5103	3539	2928	1965	3997	4889	5215	3565
1700029I15Rik	22	31	45	30	77	25	40	53	48	12
1700029J03Rik	0	0	0	0	1	0	0	0	0	0
1700029J07Rik	36	63	13	35	84	109	11	25	3	7
1700029J11Rik	22	3	46	14	150	20	74	22	99	18
1700029M20Rik	42	39	15	12	9	5	8	8	16	9
1700029N11Rik	0	0	0	0	0	0	0	0	0	0
1700029P11Rik	793	900	501	428	197	130	397	413	564	221
1700030A11Rik	34	22	38	28	22	9	36	43	47	10
1700030C10Rik	413	715	503	486	213	224	295	455	384	172
1700030C12Rik	21	6	36	5	39	28	54	21	66	20
1700030F04Rik	4	3	5	5	0	0	5	4	1	0
1700030F18Rik	0	0	3	4	1	2	0	3	1	2
1700030J22Rik	598	593	509	397	280	219	390	472	387	199
1700030K09Rik	2112	2239	2248	1840	1669	1389	1853	1867	2118	948
1700030L20Rik	2	1	0	0	5	0	0	0	1	1
1700030M09Rik	9	15	15	12	6	3	14	13	9	1
1700030N03Rik	2	0	1	1	1	3	0	2	1	0
1700030O20Rik	3	3	3	0	0	1	1	0	1	1
1700031A10Rik	2	0	0	0	1	0	3	0	2	2
1700031F05Rik	0	0	0	0	0	0	0	0	0	0
1700031F10Rik	0	0	1	2	2	1	3	0	3	1
1700031M16Rik	0	0	0	0	0	0	0	0	0	0
1700031P21Rik	0	0	0	0	0	0	0	0	0	0
1700034E13Rik	0	0	0	0	0	0	0	0	0	0
1700034F02Rik	120	103	94	58	81	46	103	119	105	40
1700034G24Rik	0	0	0	0	0	0	0	0	0	0
1700034H14Rik	2117	2199	1730	1420	2192	2493	1096	1413	1222	680
1700034H15Rik	290	155	388	270	332	242	404	243	408	118
1700034I23Rik	0	0	0	0	0	0	0	0	0	1
1700034J05Rik	1	1	1	0	1	0	0	0	0	0
1700034K08Rik	1	1	2	2	0	0	1	1	0	0
1700034O15Rik	0	0	0	0	0	0	0	0	0	1
1700034P13Rik	733	649	876	690	625	543	688	731	791	258
1700036G14Rik	0	0	0	0	0	0	0	0	0	0
1700036O09Rik	0	0	0	0	0	0	0	0	0	0
1700037C06Rik	0	0	0	0	0	3	0	0	0	0
1700037C18Rik	138	131	67	59	70	56	65	41	52	20
1700037H04Rik	8174	7065	9050	7544	7679	4893	7931	7410	9957	2778
1700039E15Rik	3	4	5	2	27	6	8	6	16	4
1700039E22Rik	0	0	1	0	0	1	1	0	0	0
1700040I03Rik	1649	1586	2205	1562	1677	1022	1748	1603	2201	709
1700040L02Rik	2	1	1	3	3	6	4	2	2	1
1700040N02Rik	2	1	5	1	2	4	2	4	2	0
1700041C23Rik	0	0	0	0	0	0	2	0	0	1
1700041M19Rik	0	0	0	0	0	0	0	0	0	0
1700042B14Rik	0	0	0	0	1	0	0	0	0	0
1700042G07Rik	0	0	1	2	4	0	2	0	1	1
1700042G15Rik	0	1	0	1	0	0	2	1	0	0
1700042O10Rik	19	24	32	24	23	13	18	31	31	27
1700044C05Rik	8	12	5	2	2	0	7	1	6	1
1700044K03Rik	0	0	0	0	0	0	0	0	0	0
1700045H11Rik	1	0	2	1	4	0	4	1	2	1
1700045I19Rik	3	1	1	2	1	0	3	0	6	0
1700046C09Rik	0	0	0	0	0	0	0	0	0	0
1700047A11Rik	252	198	270	190	218	205	164	235	200	137
1700047F07Rik	0	2	1	2	5	4	1	3	0	1
1700047G03Rik	0	0	0	0	1	0	1	0	1	0
1700047K16Rik	15	9	35	8	36	35	25	20	22	7
1700047L14Rik	0	0	0	0	0	1	1	0	0	0
1700047M11Rik	2	1	3	0	0	0	2	0	3	1
1700048M11Rik	12	27	25	30	6	21	10	26	9	16
1700048O20Rik	59	78	58	33	42	26	36	46	22	18
1700049E15Rik	0	0	0	0	0	0	0	0	0	0
1700049E22Rik	7	7	3	5	0	0	2	0	1	2
1700049G17Rik	741	751	878	587	813	639	609	680	639	425
1700049L16Rik	1	1	3	0	1	1	1	2	2	0
1700051A21Rik	0	3	0	3	2	1	0	2	0	2
1700052I22Rik	1	0	3	0	2	0	1	0	2	0
1700052K11Rik	344	390	240	286	316	299	207	277	199	106
1700052N19Rik	7704	6542	7452	5291	5315	3894	5323	6272	6145	2887
1700054A03Rik	1	3	3	1	1	1	0	0	1	0
1700054K19Rik	0	0	0	0	0	0	0	0	0	0
1700054M17Rik	2	1	0	0	0	0	0	0	0	0
1700054N08Rik	1120	946	1491	1042	1317	864	1149	1149	1417	569
1700054O13Rik	1	1	0	0	0	0	1	0	0	0
1700055C04Rik	1	2	0	0	0	0	1	1	0	0
1700055N04Rik	0	3	2	1	0	0	5	1	1	0
1700056E22Rik	16	15	15	17	25	47	17	7	16	4
1700056N10Rik	14	31	31	14	43	14	56	24	52	18
1700057G04Rik	2	1	1	1	1	0	3	1	0	0
1700057H15Rik	0	2	0	0	2	2	0	1	0	0
1700057H21Rik	74	59	11	13	3	1	7	4	18	5
1700057K13Rik	11	4	15	4	37	6	31	7	64	2
1700058G18Rik	25	26	31	37	121	73	15	40	13	3
1700058P15Rik	239	239	215	164	246	97	182	151	184	51
1700060C16Rik	0	0	0	0	0	0	0	0	0	0
1700060C20Rik	0	1	0	0	0	1	1	0	1	0
1700060J05Rik	866	859	2155	1575	1072	669	1418	1377	1748	763
1700061E18Rik	0	0	0	0	0	0	0	0	0	0
1700061F12Rik	0	0	0	0	0	0	0	0	0	0
1700061G19Rik	2841	3663	6165	6113	3176	1803	5033	6596	6845	2788
1700061H18Rik	32	38	211	167	110	94	176	170	181	97
1700061I17Rik	0	1	2	0	1	0	0	0	0	0
1700061J05Rik	0	0	1	1	0	1	1	2	0	1
1700061J23Rik	0	0	0	1	0	1	1	1	0	0
1700063A18Rik	0	0	0	0	0	0	0	0	0	0
1700063D05Rik	10	4	2	0	6	1	2	0	3	1
1700063H04Rik	225	157	77	66	45	26	69	78	99	33
1700063O14Rik	0	0	0	0	0	0	0	0	0	0
1700064E03Rik	2124	1925	2302	2047	2771	2311	1808	2306	2169	884
1700064H15Rik	5	5	2	0	9	8	1	8	12	1
1700064J06Rik	0	0	0	0	0	0	0	0	0	0
1700064M15Rik	0	0	2	0	0	1	0	0	0	0
1700065D16Rik	215	133	180	107	159	117	138	127	168	60
1700065I16Rik	0	0	0	0	0	0	0	0	0	0
1700065I17Rik	2	4	2	3	5	1	0	0	0	2
1700065J11Rik	0	1	1	0	0	0	0	0	0	0
1700065J18Rik	0	1	0	0	1	0	0	0	0	0
1700065O20Rik	0	1	0	0	0	0	0	1	0	0
1700066B17Rik	22	22	17	10	8	2	9	6	7	4
1700066B19Rik	9	26	20	24	15	11	18	23	18	12
1700066J24Rik	81	105	136	169	160	117	112	136	107	36
1700066M21Rik	1318	1539	1870	1426	932	922	1320	1450	1483	1058
1700066N21Rik	0	1	0	1	0	1	0	2	0	0
1700066O22Rik	1	0	0	0	0	0	0	0	0	0
1700067G03Rik	5	2	6	6	5	3	1	6	0	2
1700067G17Rik	0	0	0	0	1	0	0	1	0	0
1700067K01Rik	149	125	66	65	55	28	48	71	51	26
1700067P10Rik	1	0	0	0	1	0	0	0	0	0
1700069L16Rik	5	2	3	2	1	0	2	1	6	0
1700069P05Rik	0	0	0	0	0	0	0	0	0	0
1700071K01Rik	8	2	9	8	2	4	7	0	12	4
1700071M16Rik	34	111	57	134	316	456	28	115	22	19
1700072B07Rik	0	0	0	0	0	0	0	0	0	0
1700072E05Rik	0	0	0	0	0	0	0	0	0	0
1700072O05Rik	0	0	0	0	0	0	0	0	0	0
1700073E17Rik	9	4	14	6	8	6	6	4	18	5
1700074P13Rik	0	0	0	0	0	0	0	0	0	0
1700080E11Rik	0	0	0	0	2	0	0	0	0	0
1700080G11Rik	6	4	1	1	4	2	2	8	1	0
1700080N15Rik	0	0	0	0	0	0	0	0	0	0
1700080O16Rik	4	1	0	0	0	0	1	1	1	0
1700081H04Rik	0	0	0	0	0	0	0	0	1	0
1700081H22Rik	0	0	0	0	0	0	0	0	0	0
1700081L11Rik	19771	17172	22978	17759	22605	16032	19933	19694	22610	9869
1700084C01Rik	19	22	21	42	26	33	14	50	21	19
1700084C06Rik	3554	2153	3084	2088	2258	1537	2851	2389	3056	819
1700084E18Rik	25	53	24	23	30	22	18	33	24	9
1700084F23Rik	9	4	0	0	0	0	0	0	0	0
1700084J12Rik	5	5	10	6	9	2	9	3	11	5
1700085B03Rik	1	0	0	0	0	0	1	0	0	0
1700085C21Rik	0	0	0	0	0	0	0	0	0	0
1700086D15Rik	3	3	2	0	4	2	1	2	2	2
1700086L19Rik	2	3	1	0	9	4	4	0	4	1
1700086O06Rik	207	254	212	255	432	487	135	285	148	81
1700086P04Rik	231	264	154	137	169	152	118	166	130	68
1700088E04Rik	659	724	616	568	915	651	462	575	384	156
1700090G07Rik	1	0	0	0	0	0	0	0	0	0
1700091E21Rik	2	0	0	0	2	1	0	1	0	0
1700092C02Rik	0	0	0	0	0	0	0	0	0	0
1700092C10Rik	0	4	2	0	2	2	0	1	1	0
1700092C17Rik	0	0	0	0	0	0	0	0	0	0
1700092E19Rik	0	0	0	0	0	0	0	0	0	0
1700092K14Rik	0	0	0	0	0	0	0	0	0	0
1700092M07Rik	74	87	100	47	88	51	92	80	127	29
1700093J21Rik	0	0	2	1	1	0	1	1	3	0
1700093K21Rik	17	21	5	8	25	10	7	5	8	2
1700094C10Rik	527	451	825	621	588	696	466	777	603	430
1700094D03Rik	1681	1795	2447	1880	2613	1805	1568	2037	1977	929
1700094J05Rik	2295	1692	2180	1550	1684	1190	1894	2081	2242	949
1700094M24Rik	0	0	0	0	0	0	0	0	0	0
1700095A21Rik	150	126	105	66	28	27	66	61	103	70
1700095B10Rik	34	38	70	57	57	42	36	44	73	26
1700095B22Rik	0	0	0	0	0	0	0	0	0	0
1700095J03Rik	3	3	1	0	4	6	0	3	1	0
1700095J07Rik	0	1	0	0	1	2	0	1	0	0
1700096J18Rik	9	9	24	13	17	12	22	16	17	9
1700096K18Rik	114	133	173	80	123	120	158	100	149	77
1700097N02Rik	2038	2183	2720	1737	1307	653	2597	2157	2877	1059
1700100L14Rik	1	2	2	0	7	0	1	0	4	0
1700101E01Rik	356	298	483	381	317	229	354	366	504	185
1700101I11Rik	597	352	567	392	787	279	517	750	657	113
1700101O22Rik	0	0	0	0	0	0	0	0	0	0
1700102H20Rik	56	48	63	42	44	28	47	30	48	26
1700102P08Rik	204	152	187	114	149	70	162	141	184	86
1700104A03Rik	0	0	0	0	0	0	0	0	0	0
1700105P06Rik	5	9	2	5	4	3	5	7	8	0
1700106J16Rik	3	1	2	1	2	2	2	2	3	1
1700106N22Rik	947	783	959	677	744	669	689	761	831	508
1700108F19Rik	16	17	3	5	1	2	5	4	4	2
1700108J01Rik	1	0	0	0	2	1	3	1	0	0
1700108M19Rik	0	0	1	0	10	1	2	0	6	3
1700108N11Rik	49	29	29	9	13	4	19	26	37	4
1700109F18Rik	1	1	1	5	14	15	2	3	0	1
1700109G14Rik	2	3	0	2	0	1	0	0	2	2
1700109H08Rik	572	585	669	528	790	499	655	574	728	375
1700109I08Rik	0	0	0	0	0	0	0	0	0	0
1700110C19Rik	4	12	7	4	11	9	7	12	9	2
1700110K17Rik	213	168	253	170	132	78	168	217	199	61
1700110M21Rik	0	0	0	0	0	0	0	0	0	0
1700111N16Rik	3	2	0	0	0	1	0	1	1	2
1700112E06Rik	2	2	7	0	6	5	4	5	3	0
1700112H15Rik	2	3	0	1	0	0	0	0	0	0
1700112K13Rik	0	0	0	0	0	0	0	0	0	0
1700112M01Rik	784	744	1240	909	954	922	784	1066	940	546
1700113A16Rik	809	828	619	605	778	613	434	438	510	213
1700113H08Rik	0	0	1	0	1	0	1	0	0	0
1700113I22Rik	293	279	309	245	250	229	238	256	290	94
1700119H24Rik	1	0	0	2	0	0	3	0	1	0
1700120C14Rik	1457	1420	1307	1085	1057	435	1245	1243	1454	262
1700120E14Rik	0	1	0	0	0	0	0	0	0	0
1700120G07Rik	0	0	3	1	2	5	5	3	3	4
1700120G11Rik	0	0	0	0	0	0	0	0	0	0
1700120K04Rik	41	35	95	59	156	66	87	56	115	25
1700121C08Rik	0	0	0	0	0	0	0	0	0	0
1700121L16Rik	0	0	0	0	0	0	0	0	0	0
1700121N20Rik	43	27	4	4	3	1	8	7	8	2
1700122E12Rik	50	58	61	32	49	18	44	45	46	24
1700122O11Rik	1	1	1	0	2	1	0	2	1	0
1700123I01Rik	378	300	267	204	107	61	184	256	233	120
1700123K08Rik	0	0	0	0	15	1	3	2	0	0
1700123L14Rik	1	0	0	0	1	0	0	0	0	0
1700123M08Rik	159	141	81	57	85	72	58	67	63	31
1700123O12Rik	0	0	0	0	0	0	0	0	0	0
1700123O20Rik	5890	5535	6918	5355	6807	4174	5565	6739	6868	2355
1700123O21Rik	0	0	0	0	0	0	0	0	0	0
1700125D06Rik	11	7	8	8	14	8	17	8	23	2
1700125G02Rik	0	1	0	1	3	0	0	2	1	2
1700125G22Rik	7	12	5	3	7	4	3	5	9	0
1700125H03Rik	1	0	6	1	2	0	2	5	0	2
1700125H20Rik	13	6	7	3	6	2	5	3	5	2
1700126H18Rik	0	0	0	0	0	0	0	0	0	0
1700128A07Rik	0	0	0	0	0	0	0	0	0	0
1700128E19Rik	0	0	0	1	2	1	0	2	0	0
1700128F08Rik	0	0	1	0	0	0	2	0	0	0
1700129C05Rik	1	0	0	0	0	0	0	0	0	0
1810006J02Rik	0	0	0	0	0	0	0	1	0	0
1810006K21Rik	6819	7194	6911	5063	5406	4171	5435	6288	7125	2448
1810007C17Rik	0	0	0	0	0	0	0	0	0	0
1810007D17Rik	18	20	12	11	2	3	8	7	8	3
1810007I06Rik	19	24	6	6	4	1	8	2	6	1
1810008A18Rik	5016	4242	5374	4236	4736	3573	4566	4412	5169	1633
1810008B01Rik	681	617	1109	939	957	856	935	978	967	391
1810008I18Rik	0	0	0	0	0	0	0	0	0	0
1810009A15Rik	12641	11629	11582	8628	7812	6055	8036	8667	11076	3510
1810009J06Rik	1	0	0	0	0	0	0	0	0	0
1810009N23Rik	156	101	145	112	72	38	125	134	126	47
1810010D01Rik	0	3	1	0	2	1	1	1	0	0
1810010H24Rik	127	98	77	64	51	40	38	52	61	22
1810010K12Rik	2	1	2	1	0	0	0	1	0	1
1810011H11Rik	0	0	0	0	0	0	0	0	0	0
1810011O10Rik	183	94	228	55	275	103	275	145	313	72
1810012K16Rik	7	11	4	5	10	8	1	5	2	1
1810012P15Rik	911	918	900	874	715	622	717	887	793	328
1810013A23Rik	0	0	3	2	1	2	2	3	4	1
1810013D10Rik	2045	2146	2568	1867	2009	1327	2051	2154	2599	849
1810013D15Rik	10	11	7	9	4	6	6	5	8	3
1810013L24Rik	8969	9138	8359	6118	6565	4074	7061	6388	7945	4335
1810014B01Rik	697	561	486	365	448	304	358	407	462	204
1810014F10Rik	823	718	935	694	663	350	817	808	1032	362
1810018F18Rik	0	0	0	0	0	0	0	0	0	0
1810019D21Rik	162	161	198	141	172	99	180	158	176	52
1810019J16Rik	912	606	966	827	606	438	794	820	957	274
1810020D17Rik	790	805	946	766	843	662	737	915	990	393
1810020O05Rik	18	12	16	7	16	8	16	22	11	5
1810021B22Rik	5	5	8	9	18	13	9	12	6	3
1810022K09Rik	633	644	844	612	688	441	675	585	765	349
1810024B03Rik	110	110	84	68	162	98	81	119	109	33
1810026B05Rik	2183	2089	3015	2004	3063	2215	3148	2490	3550	1915
1810026J23Rik	5671	4660	7069	5018	7358	4561	6126	5788	7007	2624
1810027O10Rik	6067	5789	8133	6038	5979	2823	6697	6898	8724	2193
1810029B16Rik	4118	3793	4658	3093	3427	2405	3308	3906	4489	1744
1810030J14Rik	0	0	0	0	0	0	0	0	0	0
1810030N24Rik	1492	1468	1249	858	1031	819	866	1142	1114	538
1810030O07Rik	6612	5859	7110	5052	5673	4021	5726	5933	6689	3283
1810031K17Rik	2445	2529	2785	3167	4806	3784	2266	2850	2306	1027
1810032O08Rik	3837	3792	4900	3665	3331	2126	4049	3212	4766	1178
1810033B17Rik	10	6	1	7	10	5	3	3	5	1
1810034E14Rik	7	13	27	17	16	18	21	29	26	4
1810035I16Rik	1	0	0	0	4	1	0	0	0	0
1810035L17Rik	5511	6037	5617	3921	4796	3937	4843	4541	6178	2559
1810037I17Rik	8384	7878	9224	6110	5349	3705	6567	7165	8284	3429
1810041L15Rik	58	81	94	116	268	194	46	98	22	11
1810043G02Rik	1176	913	1496	1155	2038	1026	1324	1336	1464	419
1810043H04Rik	980	588	953	576	639	416	1008	509	1032	201
1810044D09Rik	164	205	171	157	206	142	119	199	176	64
1810046J19Rik	3327	2900	4951	3646	3360	2126	3983	3903	5163	1664
1810046K07Rik	0	0	0	0	0	0	0	0	0	0
1810048J11Rik	2343	2213	3701	3056	3213	2837	2588	3064	3103	1466
1810049H13Rik	283	276	280	227	285	226	221	246	228	70
1810053B23Rik	0	0	0	0	0	0	0	0	0	1
1810055G02Rik	5210	4961	5481	4903	4608	3686	4310	5174	5022	1896
1810058I24Rik	6273	6784	9214	7836	6749	5575	5954	7700	8500	3167
1810059C17Rik	5	6	3	0	3	0	1	3	5	2
1810059H22Rik	9	11	4	3	0	3	2	7	3	2
1810062G17Rik	9	8	2	5	3	11	3	1	3	1
1810062O18Rik	1183	1038	1700	1232	1233	940	1257	1357	1590	646
1810063B05Rik	1413	927	1557	880	1156	840	1246	813	1390	616
1810063B07Rik	639	570	517	378	326	293	400	363	408	126
1810064F22Rik	0	1	3	1	0	0	0	0	2	0
1810065E05Rik	0	0	0	0	0	0	0	0	0	0
1810074P20Rik	6495	5913	8246	6317	6413	5897	6070	7118	7013	4244
2010001A14Rik	307	374	271	244	173	147	167	221	239	77
2010001E11Rik	0	0	1	2	1	2	1	0	0	1
2010001M06Rik	699	718	885	728	531	325	685	620	815	213
2010001M09Rik	46	21	21	22	36	17	19	28	13	7
2010002M12Rik	2	3	1	6	1	3	2	0	1	1
2010002N04Rik	875	904	849	791	785	984	580	785	717	325
2010003K11Rik	4	1	2	3	2	3	0	3	2	2
2010003K15Rik	0	0	0	0	1	0	2	1	0	0
2010003O02Rik	685	390	687	305	850	270	733	535	840	129
2010005H15Rik	1	4	0	0	4	2	1	2	0	1
2010009K17Rik	79	60	71	33	65	48	51	38	36	18
2010010A06Rik	4	14	9	8	2	3	12	5	12	1
2010011I20Rik	1429	1241	1831	1324	1435	1361	1435	1421	1552	620
2010012O05Rik	639	571	619	491	581	415	487	543	615	212
2010012P19Rik	301	274	159	108	89	61	103	118	135	51
2010015L04Rik	557	526	637	468	545	371	449	523	615	193
2010016I18Rik	9	1	7	1	19	1	6	3	4	2
2010106C02Rik	0	0	0	0	0	0	0	0	0	0
2010106E10Rik	0	1	0	0	1	0	0	0	1	0
2010106G01Rik	2839	3028	3048	2799	4430	4643	2191	2787	2339	1591
2010107E04Rik	6600	7230	10344	7096	9166	6227	8523	7839	10284	4241
2010107G12Rik	169	147	238	173	124	78	151	178	230	74
2010107G23Rik	850	768	1260	835	905	531	928	853	1087	326
2010107H07Rik	872	760	722	599	562	388	514	526	748	168
2010109A12Rik	1	1	2	1	9	5	9	5	9	2
2010109I03Rik	0	0	0	0	0	1	0	0	0	0
2010109K11Rik	1007	954	1028	885	1141	1360	674	764	734	456
2010110P09Rik	0	3	1	0	0	1	0	2	1	0
2010111I01Rik	1661	1632	1894	1622	1616	1239	1440	1866	1756	649
2010204K13Rik	2566	2133	1995	1262	1247	750	1482	1446	1966	559
2010300C02Rik	185	161	241	221	236	155	227	260	241	57
2010305A19Rik	4055	4170	5655	4615	4043	2802	4216	4722	4968	1921
2010308F09Rik	6	15	5	6	6	3	3	1	3	0
2010310C07Rik	4	8	2	1	9	5	4	5	0	0
2010315B03Rik	198	237	227	183	303	299	168	228	135	103
2010317E24Rik	3445	2615	4514	3152	3314	1900	3533	2952	4878	1216
2010320M18Rik	710	706	533	471	604	452	409	500	529	174
2010320O07Rik	1	0	2	0	3	0	0	0	0	0
2010321M09Rik	4973	5167	5652	4877	5830	5371	3842	4997	4561	2294
2200002D01Rik	165	186	171	220	151	116	143	165	210	35
2200002J24Rik	8	4	1	0	1	1	1	2	0	0
2200002K05Rik	42	70	125	94	65	70	96	102	143	73
2210009G21Rik	1317	1391	1304	1147	865	1114	890	1202	947	677
2210010C04Rik	17	10	11	11	0	3	8	4	10	5
2210010C17Rik	765	650	666	495	282	187	558	524	638	249
2210012G02Rik	726	796	955	672	958	838	659	810	766	346
2210013O21Rik	1946	1866	1600	1219	1382	1156	1272	1306	1634	677
2210015D19Rik	789	757	1044	892	759	627	787	973	983	389
2210016F16Rik	2671	2098	3168	1958	3618	1717	2808	2371	3755	1236
2210016L21Rik	4127	4035	5048	3842	3879	3135	4149	4030	4683	1723
2210018M11Rik	11073	9830	10429	8303	8790	6920	7775	9799	10028	5014
2210019I11Rik	0	2	0	1	0	0	0	0	0	0
2210020M01Rik	50	71	58	42	61	34	57	55	78	21
2210021J22Rik	1363	1275	1533	1159	1181	734	1409	1344	1636	465
2210039B01Rik	18	19	12	17	8	8	6	17	18	9
2210403K04Rik	231	197	272	216	948	253	352	231	396	120
2210404J11Rik	1574	1640	1556	1373	1382	1166	1154	1298	1464	638
2210404O07Rik	81	66	65	60	67	44	35	40	56	25
2210406O10Rik	25	32	35	20	101	54	41	43	32	5
2210407C18Rik	0	0	0	0	2	1	0	0	0	0
2210408F21Rik	7	2	5	12	7	7	8	6	5	2
2210408I21Rik	692	632	744	545	752	669	558	590	723	425
2210409D07Rik	0	0	0	0	0	0	0	0	0	0
2210409E12Rik	119	164	511	468	252	169	470	525	680	293
2210411K11Rik	251	174	217	116	139	90	235	95	204	54
2210411M09Rik	580	643	368	407	1093	1017	280	404	244	75
2210414B05Rik	0	0	0	0	0	0	0	0	0	0
2210415F13Rik	0	0	0	0	0	0	0	0	0	0
2210416O15Rik	19	14	27	18	31	30	21	20	20	3
2210417A02Rik	19	23	29	12	6	7	14	23	12	7
2210417K05Rik	43	34	42	25	54	27	31	32	27	6
2210418O10Rik	27	23	48	27	28	28	26	25	36	43
2210420H20Rik	3	2	5	3	0	0	4	3	1	3
2300002M23Rik	10	5	117	74	82	26	114	95	149	14
2300003K06Rik	0	0	0	0	0	0	0	0	0	0
2300005B03Rik	0	0	0	1	0	0	1	0	0	0
2300009A05Rik	106	112	133	120	149	112	114	111	121	49
2310001A20Rik	2011	1981	2844	2182	2338	1794	2310	2378	2490	1073
2310001H17Rik	12	7	11	7	7	1	5	4	3	2
2310001H18Rik	0	0	0	0	0	0	0	0	0	0
2310001K24Rik	9	4	21	3	3	3	6	5	7	0
2310002D06Rik	2	2	1	1	0	1	2	0	1	0
2310002J15Rik	48	48	38	30	26	13	41	49	40	15
2310002L09Rik	0	0	0	0	0	0	0	0	0	0
2310002L13Rik	0	0	0	0	0	0	0	0	0	0
2310003C23Rik	14610	13436	11646	8817	7073	5921	8142	9231	10346	4924
2310003F16Rik	17417	18132	15605	11310	11318	8787	12124	12375	15686	5503
2310003H01Rik	3038	2730	2883	2401	2533	1799	2505	2414	2842	926
2310003L22Rik	1644	1679	2452	1795	1896	1419	1986	1981	2464	1129
2310004I24Rik	3237	3120	2741	2099	1712	1581	1801	2240	2233	1079
2310004N24Rik	1067	1005	1429	1156	1344	1041	1318	1074	1439	472
2310005A03Rik	0	1	1	0	2	0	0	2	0	1
2310005E17Rik	1	2	1	1	2	1	0	0	2	0
2310005G13Rik	7	7	2	1	6	1	2	5	6	1
2310007B03Rik	3	17	2	8	0	6	2	3	0	3
2310007L24Rik	1	0	0	0	4	2	2	0	1	1
2310008H04Rik	9838	8303	9754	6860	7382	5287	7377	7624	8557	3949
2310008H09Rik	30823	27868	29481	23602	23196	21275	20280	24436	26301	13192
2310008N11Rik	1	1	1	2	1	0	0	1	0	0
2310009A05Rik	840	825	663	500	728	555	521	669	732	288
2310009B15Rik	252	140	241	154	217	225	222	137	202	57
2310010J17Rik	117	139	97	54	93	80	64	74	77	22
2310010M20Rik	11	5	8	7	8	9	8	20	9	1
2310011J03Rik	2998	3270	3803	3108	2974	1854	3168	3052	3905	1012
2310014F07Rik	538	588	321	263	117	111	204	302	318	159
2310014L17Rik	1097	468	1975	1191	2759	1831	1641	1833	1771	723
2310015A10Rik	210	223	114	106	214	150	145	163	143	71
2310015B20Rik	4	3	7	3	5	4	1	1	7	4
2310015D24Rik	1	0	2	0	0	0	1	0	1	2
2310016D03Rik	0	0	0	0	0	0	0	0	0	0
2310016D23Rik	1	0	0	0	0	0	0	0	0	0
2310016M24Rik	2430	1848	3230	2133	2068	1277	2651	1743	2910	731
2310020H05Rik	0	0	0	1	0	0	0	4	0	0
2310021P13Rik	4899	5518	6462	7094	10493	9706	5531	6886	5249	1945
2310022A10Rik	10212	8657	11148	8449	8112	4687	8938	9012	10442	3214
2310022B05Rik	5339	4587	4315	3574	5560	4301	3223	3506	3747	1400
2310026L22Rik	19	25	16	16	25	30	19	22	24	4
2310028H24Rik	234	305	377	356	386	338	337	388	328	156
2310030A07Rik	4	8	5	4	7	2	6	1	7	0
2310030G06Rik	553	566	653	491	460	379	479	610	497	287
2310030N02Rik	2364	2151	2380	1609	2019	1555	1899	1800	2175	882
2310033E01Rik	16	27	15	9	20	11	15	12	13	4
2310033P09Rik	2650	2344	3111	2095	3045	1938	2628	2449	2937	795
2310034C09Rik	0	0	0	0	0	0	0	0	0	0
2310034G01Rik	17	16	11	11	15	14	5	26	7	5
2310034O05Rik	0	1	2	0	1	1	1	1	0	0
2310035C23Rik	7216	6440	8414	6015	6186	4621	6775	6522	7422	3911
2310035K24Rik	560	552	609	658	514	492	418	649	573	216
2310036O22Rik	5346	4973	7845	5496	5112	4804	6570	4843	7021	2612
2310037I24Rik	6749	5799	7566	5207	5179	3857	5832	6058	6783	2782
2310039H08Rik	527	301	357	221	431	330	370	214	353	94
2310039L15Rik	87	81	82	40	19	11	54	41	55	26
2310040G07Rik	16	13	9	12	28	8	24	13	25	9
2310040G24Rik	276	287	145	97	90	52	112	117	152	49
2310042D19Rik	93	146	187	191	513	366	151	196	125	49
2310042E22Rik	12	9	6	5	2	1	6	6	8	2
2310043D23Rik	443	390	409	277	403	320	250	406	372	127
2310043J07Rik	199	95	74	40	42	11	50	51	63	16
2310043L19Rik	0	0	0	0	0	0	0	0	0	0
2310043O21Rik	0	0	0	0	0	0	0	0	0	0
2310044G17Rik	6867	6453	5859	5045	4701	4078	4016	4738	4274	2019
2310044H10Rik	10981	9648	15130	11818	11789	7378	13075	11326	15146	4068
2310044K18Rik	0	1	1	0	4	2	1	0	5	0
2310045N01Rik	2393	2548	2273	2018	2305	1874	1836	2404	2361	787
2310046A06Rik	3	2	2	3	0	1	0	1	0	1
2310046K01Rik	218	268	1166	1235	476	355	902	1219	1451	576
2310046O06Rik	2803	2918	2610	2162	2124	1739	1887	2345	2156	933
2310047B19Rik	2442	2371	2217	1777	1426	1106	1532	1670	1815	776
2310047M10Rik	654	556	871	567	658	454	683	558	722	232
2310050B05Rik	59	36	10	4	14	2	6	10	13	3
2310050C09Rik	0	0	0	0	0	0	0	0	0	0
2310057J18Rik	0	0	0	0	0	0	0	0	0	0
2310057M21Rik	2219	1811	2727	1830	2173	1570	2182	1973	2609	1014
2310057N15Rik	0	0	0	0	0	0	0	0	0	0
2310061C15Rik	1886	1857	2145	1515	1685	1235	1553	1619	2132	703
2310061I04Rik	4366	3918	5149	4109	3469	2690	3980	4084	5092	1830
2310061J03Rik	290	154	332	151	301	191	450	156	316	92
2310061N02Rik	0	0	0	0	0	0	0	0	0	0
2310065F04Rik	0	0	0	0	0	0	0	0	0	0
2310067B10Rik	9334	8310	13145	10385	11576	7545	11456	11710	13221	4016
2310068J16Rik	837	794	1061	722	739	632	904	775	912	341
2310069B03Rik	6	7	7	8	4	3	3	12	7	4
2310069G16Rik	10	10	8	3	8	7	7	10	6	4
2310075C17Rik	0	0	0	0	0	0	0	0	0	0
2310079F23Rik	2100	2217	3535	2890	2306	1681	2805	2969	3651	1370
2310079G19Rik	0	0	0	0	0	0	0	0	0	0
2400001E08Rik	8907	8523	12311	9387	9011	5866	9969	9716	11618	3483
2400003C14Rik	12312	11095	25408	19249	19831	12818	19923	20396	25123	10355
2400009B08Rik	209	230	136	116	91	63	109	74	151	39
2410001C21Rik	9030	8850	11204	8830	8076	5996	8828	8684	11210	3794
2410002F23Rik	11686	13300	9680	8510	5872	4557	7121	8594	7579	2825
2410002I01Rik	4075	3783	4603	3771	3344	2118	3930	4246	4630	1363
2410002O22Rik	11978	10292	11672	8392	8546	6986	8451	9694	10530	5594
2410003K15Rik	1664	1641	1781	1202	1188	1033	1342	1232	1502	711
2410003L11Rik	4668	4850	3899	3141	2962	2318	2855	3823	3980	1631
2410004A20Rik	321	342	181	215	58	70	207	262	215	135
2410004B18Rik	1659	1629	2461	1757	1718	1457	1963	1671	2235	1114
2410004I01Rik	64	45	30	13	38	14	23	17	15	10
2410004N09Rik	1949	1799	3050	1788	1516	1186	2587	1609	2085	791
2410004P03Rik	90	73	76	48	82	45	67	50	92	14
2410006H16Rik	17967	13289	24771	14388	19422	7771	23647	17876	26385	5501
2410007B07Rik	14160	12229	7739	5351	3572	2225	5568	7087	7476	3125
2410012E07Rik	0	0	0	0	0	0	0	0	0	0
2410012M07Rik	952	921	1109	795	428	308	720	906	850	472
2410015M20Rik	5513	5853	6637	4917	5381	3485	5810	4997	6950	1873
2410016O06Rik	3740	3332	3864	3087	2894	2370	2913	2982	3325	1223
2410017I17Rik	10	9	6	13	5	11	15	7	9	3
2410017P09Rik	1584	1456	1750	1269	1262	811	1287	1410	1915	620
2410018L13Rik	58	98	85	83	79	70	74	84	92	48
2410018M08Rik	2745	2359	2438	1682	1454	1211	1662	1689	1938	924
2410019O14Rik	926	911	688	465	341	235	534	523	617	216
2410021H03Rik	144	156	193	169	127	58	131	173	169	56
2410022L05Rik	3901	3927	6191	4260	4258	3238	5135	3734	5230	2161
2410042D21Rik	7405	6947	7602	5207	4857	4443	5353	4985	6170	4120
2410057H14Rik	1	8	24	13	4	4	9	10	12	6
2410066E13Rik	485	437	272	266	310	150	234	321	257	99
2410075B13Rik	1220	1195	783	584	492	369	564	611	736	286
2410076I21Rik	583	348	743	393	390	153	568	397	707	202
2410080I02Rik	69	44	57	26	26	17	41	25	41	5
2410088K16Rik	246	203	42	33	19	10	31	37	43	15
2410089E03Rik	9423	8646	12208	9976	10623	9090	10144	11167	10974	6010
2410091C18Rik	3218	3118	3373	2394	2770	2022	2517	2746	2898	1320
2410114N07Rik	10	15	17	21	20	4	16	12	23	12
2410124H12Rik	127	138	205	173	120	60	172	190	198	90
2410127L17Rik	659	868	1293	745	926	620	1111	613	1401	790
2410131K14Rik	2639	2447	3596	3077	3326	2609	2830	3143	3249	1243
2410133F24Rik	1022	941	883	707	741	483	803	949	908	250
2410137F16Rik	515	600	1336	1088	755	501	1147	1323	1296	686
2410137M14Rik	981	1034	719	682	321	231	536	621	793	398
2410141K09Rik	1304	1684	1579	1261	590	403	1148	1196	1199	753
2410152P15Rik	20	31	5	9	3	4	14	6	9	6
2500003M10Rik	22786	22200	34367	24179	26148	17306	27778	24904	31687	12637
2500004C02Rik	267	409	233	233	315	259	146	258	153	80
2510002D24Rik	1548	1509	1633	1259	1402	1051	1409	1475	1447	533
2510003D18Rik	4	2	1	1	4	0	0	3	1	0
2510003E04Rik	4826	4505	5367	4133	4467	3601	4244	4775	4642	2234
2510006D16Rik	7339	6540	7312	5628	5443	4185	6028	6135	7141	2384
2510009E07Rik	243	412	890	1470	2452	2997	569	1365	572	549
2510012J08Rik	9481	8022	10030	7675	8179	5409	9070	7909	10555	3018
2510039O18Rik	6836	6484	9095	7736	6850	5287	7765	8131	8698	3011
2510049J12Rik	92	34	158	52	214	74	120	78	141	27
2600006K01Rik	388	261	419	336	460	295	334	369	353	98
2600006L11Rik	0	0	0	0	0	1	0	0	0	0
2610001J05Rik	2596	2798	3055	2409	2508	1890	2022	2729	2730	1089
2610002D18Rik	4667	4593	5444	3781	3048	2046	3845	3986	4498	1903
2610002I17Rik	3030	2835	3032	2417	2379	1408	2328	2315	2990	907
2610002J02Rik	3363	3009	2713	2168	2512	1903	2183	2050	2580	846
2610002M06Rik	2104	2168	1735	1558	2041	2525	1116	1433	1417	964
2610005L07Rik	6293	6206	5627	4747	5490	4711	3973	6435	4591	2122
2610008E11Rik	1390	1613	1533	1521	1798	1818	1209	1526	1257	816
2610015P09Rik	3451	2828	3048	2428	2859	2278	2471	2736	2936	1355
2610016A17Rik	0	0	1	1	8	1	0	2	0	0
2610017I09Rik	0	1	5	6	16	7	2	3	6	2
2610018G03Rik	1765	1593	2016	1452	2442	2484	1417	1600	1401	824
2610019E17Rik	283	338	318	229	402	278	229	274	311	89
2610019F03Rik	2677	2445	6017	5134	3085	2335	4677	5551	5826	3038
2610020C07Rik	12091	10999	11793	7832	8543	6731	7722	8431	9773	4818
2610020H08Rik	1420	1426	1478	1264	1311	1156	943	1137	1270	618
2610021K21Rik	836	728	622	440	617	527	465	496	616	303
2610027K06Rik	794	678	1119	933	621	366	857	969	1107	353
2610027L16Rik	14801	13446	13548	10687	10490	7745	10757	10930	13525	4815
2610028E06Rik	8	3	15	14	27	29	14	18	8	6
2610028H24Rik	244	229	191	179	173	129	118	171	155	91
2610029G23Rik	11031	10298	10387	7562	8049	6654	7832	9095	9920	4784
2610029I01Rik	1499	1753	2125	1835	1820	1670	1522	1917	1906	1084
2610034B18Rik	166	173	330	363	275	309	267	364	259	156
2610034M16Rik	68	93	61	38	31	34	29	61	57	26
2610035D17Rik	42	41	127	76	121	68	104	92	83	26
2610035F20Rik	795	364	194	97	163	142	203	88	151	30
2610037D02Rik	114	110	98	49	54	26	88	55	96	27
2610039C10Rik	3286	3139	3763	2768	2811	2018	2725	2725	3426	1489
2610044O15Rik	1539	1813	1907	1462	1165	1116	1040	1335	1126	787
2610100L16Rik	5	5	11	4	9	4	4	3	5	4
2610101N10Rik	49393	41973	54223	37753	41045	32134	40388	44990	46127	27301
2610109H07Rik	315	291	390	350	961	829	201	341	179	100
2610203C20Rik	16	47	15	37	23	83	6	12	8	7
2610203C22Rik	112	115	111	84	74	39	97	104	84	30
2610204G07Rik	3	1	1	0	6	1	3	1	6	2
2610204G22Rik	26	18	22	17	15	19	16	10	13	5
2610206C17Rik	154	113	296	120	144	165	243	111	149	84
2610301B20Rik	2803	2699	3172	2173	2987	2545	2324	2352	2409	1305
2610301G19Rik	13291	11879	12652	10695	14050	10777	9856	11618	11808	4022
2610305D13Rik	17393	16318	19061	11452	10101	5923	15499	14043	16631	12425
2610306M01Rik	285	312	220	232	243	233	159	202	194	47
2610307P16Rik	137	120	34	32	56	51	30	33	40	11
2610316D01Rik	2	4	1	0	7	9	0	2	0	2
2610318N02Rik	10419	9519	5713	4535	3994	2493	4497	4907	6096	1946
2610507B11Rik	71163	65326	75327	59383	58627	47637	59680	65956	70187	31163
2610507I01Rik	21	44	30	25	58	25	32	33	30	9
2610524H06Rik	1798	1827	2260	1805	1749	1720	1786	1810	1784	1013
2610528A11Rik	28	21	40	28	340	102	62	49	106	17
2610528B01Rik	101	116	105	96	72	91	90	67	80	78
2610528E23Rik	4405	3750	3956	2803	3133	2464	2952	3143	3845	1472
2610528J11Rik	541	251	288	186	175	56	284	212	312	77
2700007P21Rik	10526	10566	7970	6748	6607	7405	5170	6249	6176	4091
2700023E23Rik	1116	1209	1082	961	679	553	947	617	1020	298
2700029M09Rik	8948	8355	9452	6512	7185	6256	6742	6710	7948	4233
2700033N17Rik	20	23	21	19	103	81	12	26	8	2
2700038G22Rik	1321	1739	1029	1109	1034	894	697	1020	725	402
2700046A07Rik	18	17	109	121	43	45	62	138	53	41
2700046G09Rik	65	99	33	60	50	69	30	41	23	13
2700049A03Rik	9831	8507	9953	7338	7392	5847	7791	8207	9296	4947
2700050L05Rik	9888	8595	12548	8824	9657	7059	9830	9574	11510	5512
2700054A10Rik	139	164	216	209	206	216	143	211	166	80
2700060E02Rik	17553	15366	23400	14645	16333	11123	18476	17216	21291	10751
2700062C07Rik	2222	2234	2040	1526	1268	1103	1359	1790	1849	898
2700068H02Rik	14	16	6	5	5	13	6	7	2	2
2700069I18Rik	0	2	2	0	9	7	0	2	0	0
2700070H01Rik	5	5	5	4	1	0	2	2	4	1
2700073G19Rik	4461	4846	4191	2848	3548	2319	3350	3946	4551	1369
2700078E11Rik	14045	11872	16957	12003	15420	12696	13160	13143	15324	8675
2700081L22Rik	6	13	1	5	8	6	3	4	1	3
2700081O15Rik	4349	3680	6374	4556	7574	4879	4944	4443	4713	1777
2700086A05Rik	163	159	197	211	1382	1275	36	186	10	17
2700089E24Rik	2116	2525	2031	1955	3007	3150	1587	2092	1645	1163
2700089I24Rik	0	0	0	0	0	0	0	0	0	0
2700090O03Rik	12	11	5	4	12	9	13	13	15	3
2700094K13Rik	19357	15495	15244	11979	12904	7894	13043	11338	17348	4414
2700097O09Rik	3333	3067	3440	2531	2528	1905	2722	2698	3116	1456
2700099C18Rik	2639	2917	2992	2394	1981	1913	2021	2624	2534	1515
2810001G20Rik	429	363	444	325	453	403	329	284	362	153
2810002D19Rik	426	438	292	268	253	250	195	265	230	120
2810002N01Rik	3834	3437	4695	3456	3440	2854	3695	3776	4216	1909
2810004N23Rik	15414	13452	15100	10800	11012	9726	11148	11212	14181	5647
2810006K23Rik	2612	2345	2590	2032	2358	1695	2026	2355	2470	1052
2810007J24Rik	0	2	0	0	1	0	0	0	0	1
2810008D09Rik	418	730	731	942	399	399	518	544	501	237
2810008M24Rik	7145	7513	8108	6031	5886	6077	5434	5681	6126	4027
2810011L19Rik	344	259	258	138	213	168	203	173	198	65
2810013P06Rik	943	1130	499	466	548	491	426	523	425	229
2810021B07Rik	4987	4068	3638	2272	2667	1804	2776	2365	3171	1526
2810021J22Rik	1985	2144	2389	2042	2000	1706	1605	2352	1757	1130
2810025M15Rik	10455	10092	11096	7461	7718	4955	8212	8161	10922	3669
2810029C07Rik	124	140	104	97	157	155	64	108	68	32
2810030E01Rik	235	212	188	146	148	71	84	140	134	76
2810032G03Rik	21	19	15	11	18	19	12	14	16	6
2810046L04Rik	13582	10275	11352	8772	10948	7949	9094	9636	10546	4528
2810047C21Rik1	5	5	2	2	4	1	0	6	3	3
2810049E08Rik	3	1	1	1	0	0	1	0	2	0
2810055F11Rik	216	125	169	120	124	117	169	114	146	51
2810055G20Rik	0	0	0	0	0	0	0	0	0	0
2810403A07Rik	10708	12429	10570	9942	9024	8073	7236	8924	7371	4067
2810403D21Rik	136	153	175	117	190	166	116	118	157	73
2810404F17Rik	0	0	0	0	0	1	0	0	0	0
2810404M03Rik	0	0	0	0	0	0	0	0	0	0
2810405F15Rik	3	3	2	3	12	5	2	2	0	0
2810405K02Rik	1378	1201	1351	1004	1224	700	1275	962	1500	408
2810407C02Rik	17787	19877	24185	18281	20003	19327	18368	17659	21747	13904
2810408A11Rik	1885	1799	1653	1185	1382	969	1271	1343	1650	672
2810408I11Rik	1318	1093	1083	736	914	660	863	812	1050	453
2810408M09Rik	2016	2075	2255	2005	1946	1662	1672	1660	1859	684
2810410L24Rik	63	74	58	74	73	44	46	49	31	17
2810417H13Rik	8319	7942	5880	4083	7873	7062	3653	4163	4580	2181
2810422J05Rik	7774	7386	7564	5746	5672	3872	5842	6229	7400	2356
2810422O20Rik	1581	1562	1594	1152	893	820	979	1172	1313	703
2810428I15Rik	3487	2130	4776	2758	2824	1816	4376	2667	4943	1075
2810429I04Rik	73	82	40	46	46	64	21	61	28	24
2810430I11Rik	28	38	37	44	55	125	23	32	21	8
2810432D09Rik	2882	3144	2890	2423	1906	1507	2223	2356	2699	899
2810432L12Rik	843	939	671	938	2543	2317	416	851	306	178
2810433D01Rik	7	13	4	2	7	9	1	2	2	0
2810442I21Rik	102	132	73	61	59	57	41	89	48	18
2810442N19Rik	0	1	0	0	1	0	0	0	1	0
2810453I06Rik	3029	2638	2833	2251	2795	2018	1926	2171	2349	864
2810454H06Rik	53	80	51	37	62	54	37	53	66	21
2810455O05Rik	190	162	363	196	449	217	330	278	422	132
2810459M11Rik	95	46	36	44	130	101	20	34	16	10
2810468N07Rik	121	116	194	131	303	204	146	168	135	49
2810471M01Rik	0	0	0	0	0	0	0	0	0	0
2810474O19Rik	33135	26389	26307	19861	17555	14608	19265	23091	25244	17286
2900002K06Rik	1680	1549	2353	1265	2023	714	1411	1619	2252	511
2900005J15Rik	8	41	12	40	16	37	8	26	5	4
2900006K08Rik	729	727	693	510	489	390	475	594	580	278
2900008C10Rik	93	71	35	19	58	60	13	18	16	5
2900009J06Rik	56	52	66	39	45	30	47	48	45	19
2900010M23Rik	5699	5272	5996	4281	4249	3044	5036	3963	6349	1943
2900011O08Rik	3734	3699	3826	3103	2013	1384	3024	3293	4036	1810
2900026A02Rik	2371	2180	3226	2655	2866	2267	2570	2598	3021	1232
2900041M22Rik	594	613	540	354	233	111	375	299	487	133
2900052L18Rik	120	217	77	152	75	88	55	119	58	39
2900052N01Rik	1	1	5	2	16	7	1	9	1	2
2900053A13Rik	1274	1476	2022	1495	1361	1011	1341	1469	2093	669
2900053O20Rik	143	145	257	183	160	88	222	134	291	81
2900055J20Rik	1	4	0	0	2	1	0	0	0	1
2900056M20Rik	1252	1380	2058	1659	1083	1562	1234	1176	1263	1194
2900057B20Rik	1	0	0	0	0	0	1	1	0	0
2900060B14Rik	29	17	29	16	34	23	42	48	65	28
2900064A13Rik	2800	2947	3999	3115	3052	2701	2775	2974	3327	1476
2900072N19Rik	6	2	0	1	1	7	2	0	0	0
2900076A07Rik	147	326	162	273	110	164	71	146	94	61
2900079G21Rik	0	0	0	0	1	0	0	0	0	0
2900089D17Rik	23	27	38	48	86	46	30	37	30	14
2900092C05Rik	1	1	1	0	1	1	1	2	0	0
2900092D14Rik	2	0	6	7	14	9	10	4	5	2
2900092E17Rik	7321	6293	6815	5341	5236	3592	5611	5684	7109	2005
2900093L17Rik	0	0	0	0	0	0	0	0	0	0
2900097C17Rik	11054	12272	13935	12440	14044	12842	10225	12011	10964	5427
3000002C10Rik	171	254	205	168	255	180	148	194	170	79
3010001F23Rik	67	95	81	69	106	75	50	54	62	19
3010003L10Rik	6	6	6	8	3	6	9	5	9	2
3010026O09Rik	2270	2289	1685	1319	1282	861	1453	1479	1630	580
3100003L05Rik	0	0	0	0	0	0	0	1	0	0
3110001D03Rik	3377	3065	3417	2591	2421	1795	2522	2587	3375	1158
3110001I22Rik	1575	1791	1854	1334	1357	956	1307	1411	1547	726
3110002H16Rik	4124	3678	6119	4780	4430	2563	5219	5389	6150	2388
3110003A17Rik	2131	2408	2170	1781	3544	3539	1611	2050	1788	973
3110004A20Rik	0	0	0	0	2	0	0	0	1	1
3110007F17Rik	0	0	0	1	0	0	0	0	1	0
3110009E18Rik	384	376	481	301	381	284	347	396	489	204
3110009F21Rik	0	0	0	0	0	0	0	0	0	0
3110015C05Rik	0	0	0	0	0	0	0	0	0	0
3110021A11Rik	11	11	12	12	9	13	17	6	8	2
3110021N24Rik	393	359	515	404	470	503	359	434	423	214
3110035E14Rik	0	1	0	0	1	0	0	0	0	2
3110039I08Rik	0	0	0	0	0	0	0	0	0	0
3110039M20Rik	0	1	0	1	0	0	0	1	0	0
3110040N11Rik	1561	1690	1742	1337	1308	989	1239	1378	1595	557
3110043A19Rik	56	14	117	30	129	46	91	66	103	35
3110043O21Rik	3701	3191	4540	3287	3133	2381	3331	3323	3892	1908
3110045C21Rik	48	48	23	20	45	60	10	23	11	9
3110047P20Rik	0	1	14	11	37	30	6	17	4	3
3110052M02Rik	653	734	761	703	609	691	533	649	462	361
3110056K07Rik	327	319	366	235	661	351	405	303	435	173
3110056O03Rik	2361	2121	2587	2317	2697	2068	2282	2247	2900	718
3110057O12Rik	521	408	458	354	409	366	316	358	334	194
3110062M04Rik	446	453	474	484	649	621	355	431	352	148
3110070M22Rik	13	10	10	3	19	15	3	5	4	3
3110079O15Rik	5	1	5	1	5	4	6	4	0	1
3110082D06Rik	21	16	7	23	26	39	5	16	16	4
3110082I17Rik	5863	5178	7068	5309	4809	3757	5530	5110	6980	1972
3110082J24Rik	23	10	6	4	12	16	2	6	4	0
3110099E03Rik	1	0	0	0	0	0	1	1	0	0
3200001D21Rik	94	110	126	84	103	83	82	82	117	35
3200002M19Rik	5404	5134	5088	3631	3641	2217	3953	3977	5338	1822
3230401D17Rik	2112	1819	2371	1606	3839	1751	2569	2383	3127	1038
3300002A11Rik	4	1	7	1	7	1	11	2	8	3
3300002I08Rik	141	122	174	151	117	108	99	121	111	76
3300005D01Rik	3	2	3	4	2	0	6	2	2	1
3425401B19Rik	3	2	3	2	1	4	1	1	4	1
3632451O06Rik	3431	3241	3088	2280	2932	2097	2263	2599	2798	1197
3632454L22Rik	8	8	4	2	2	3	1	2	5	0
3830403N18Rik	2	10	1	2	6	10	0	2	2	3
3830406C13Rik	623	665	432	429	469	484	340	522	391	272
3830408C21Rik	190	230	135	116	129	157	86	123	73	44
3830417A13Rik	20	83	18	124	72	72	21	86	19	26
3830431G21Rik	1578	1388	1164	869	573	354	813	936	951	415
3930402G23Rik	45	71	14	32	71	118	8	33	8	7
4430402I18Rik	20	20	19	17	20	14	16	7	13	9
4631405J19Rik	4	6	2	1	6	4	4	0	4	1
4632411B12Rik	10166	9595	12742	10814	12625	9234	10484	11753	12295	4652
4632415K11Rik	1566	1432	1908	1603	1952	1451	1527	1844	1621	571
4632415L05Rik	1199	1375	1010	920	1084	1122	711	935	769	434
4632419I22Rik	4465	4954	5174	4507	5103	5693	3670	4490	3657	2275
4632427E13Rik	26	30	15	9	27	26	30	15	27	15
4632428C04Rik	12	18	18	40	16	21	10	27	22	5
4632428N05Rik	212	209	104	143	214	288	69	138	49	38
4632434I11Rik	8323	8325	10777	8019	7084	5643	6470	8653	8131	5407
4732415M23Rik	34	34	37	16	26	16	18	27	35	10
4732416N19Rik	128	130	147	101	162	87	158	130	175	73
4732418A04Rik	0	0	0	3	3	4	1	1	0	0
4732418C07Rik	5053	5091	6597	5671	5429	5432	4551	5468	5428	3096
4732440D04Rik	1	7	13	9	23	14	13	8	7	6
4732444A12Rik	1164	1012	2117	1630	1468	1099	1642	1517	2002	612
4732456N10Rik	6	11	6	11	39	29	0	8	0	5
4732471D19Rik	4421	3528	3186	2326	4107	3121	2607	2669	2740	1157
4732471J01Rik	289	298	255	209	192	112	223	288	251	86
4732490B19Rik	0	1	0	3	5	1	7	2	2	3
4732491K20Rik	47	71	56	61	116	104	54	64	36	16
4831426I19Rik	571	652	750	709	526	527	570	773	887	370
4831440E17Rik	38	58	30	42	37	34	32	54	39	14
4832428D23Rik	4	3	3	1	0	0	5	3	2	3
4833403I15Rik	8	16	29	13	13	5	17	16	27	13
4833412C05Rik	3	15	2	9	1	20	0	5	0	0
4833413E03Rik	177	224	89	129	34	30	61	102	56	38
4833417C18Rik	556	577	501	351	279	179	371	428	395	144
4833418N02Rik	23	33	30	38	76	69	19	33	13	9
4833419F23Rik	10	8	9	11	6	13	3	7	3	3
4833420G17Rik	5937	5727	6611	5045	5195	3633	4912	5202	5731	2614
4833422C13Rik	70	57	34	33	147	144	13	23	5	5
4833422F24Rik	10	13	22	10	12	12	14	15	13	10
4833423E24Rik	1	1	0	0	0	1	0	0	0	0
4833424O15Rik	0	0	0	0	1	2	0	0	0	1
4833427F10Rik	0	0	0	0	0	0	0	0	0	0
4833427G06Rik	2	4	4	3	7	9	0	4	0	1
4833428L15Rik	1	1	1	2	7	0	1	0	3	2
4833439L19Rik	18020	15894	19858	15212	13719	10645	15637	16080	18494	8298
4833442J19Rik	1380	1324	454	480	544	738	283	511	359	202
4921501E09Rik	0	0	0	0	1	1	0	1	0	0
4921504E06Rik	0	0	0	0	1	0	0	0	0	0
4921506M07Rik	5	3	5	5	14	10	3	4	6	7
4921507L20Rik	80	75	111	62	99	59	99	82	120	36
4921507P07Rik	163	123	135	121	201	218	80	123	82	50
4921508A21Rik	4	10	17	6	11	4	10	8	9	3
4921508D12Rik	0	0	0	0	0	0	0	0	0	0
4921509C19Rik	5	6	6	3	2	3	5	1	6	4
4921509O07Rik	1	0	0	0	0	0	1	3	1	0
4921510H08Rik	0	0	0	0	0	0	0	0	0	0
4921511C10Rik	2	1	0	1	4	3	2	0	2	3
4921511C20Rik	1	4	0	0	1	0	0	1	0	1
4921511H03Rik	0	0	0	0	0	0	0	0	0	0
4921511I17Rik	124	105	67	74	66	57	61	56	70	39
4921513D23Rik	15947	15893	18716	15105	13292	11736	14047	15832	14988	8846
4921513I03Rik	0	0	0	0	3	2	0	0	0	0
4921515E04Rik	3	1	0	0	2	1	2	2	1	0
4921515J06Rik	10	18	8	4	10	9	3	11	2	5
4921517D21Rik	0	0	0	0	0	0	0	0	0	0
4921517D22Rik	7	10	7	3	3	8	3	5	5	3
4921517L17Rik	249	121	275	132	229	186	302	159	207	59
4921518J05Rik	853	539	1107	852	1401	919	1039	967	1009	323
4921518K17Rik	1	1	2	3	5	3	0	2	3	0
4921523A10Rik	43	70	67	34	69	54	88	45	117	39
4921524J17Rik	3495	2977	7654	4092	4918	3076	6387	4758	7317	3457
4921524L21Rik	0	0	1	0	0	0	0	0	0	0
4921525B02Rik	576	417	603	426	440	340	540	435	538	169
4921525O09Rik	40	33	10	4	6	5	5	7	16	5
4921528I01Rik	1	2	0	1	3	4	0	2	1	0
4921528O07Rik	0	0	0	0	1	0	0	0	0	0
4921530D09Rik	3	9	7	13	11	18	5	5	4	2
4921530L18Rik	41	38	40	36	75	50	33	46	42	10
4921530L21Rik	1	1	0	0	0	2	0	0	0	0
4921531C22Rik	125	124	51	31	70	47	41	61	55	25
4921531P14Rik	0	0	0	0	0	0	0	0	0	0
4921533I20Rik	1	2	3	1	1	0	0	1	2	0
4921534H16Rik	0	0	0	0	1	0	3	0	1	0
4921536K21Rik	141	147	214	184	188	142	160	205	210	60
4921539E11Rik	4	4	2	3	1	1	2	2	1	0
4922501C03Rik	3829	3576	3551	3125	3216	3190	2813	3746	3242	2001
4922501L14Rik	4	4	18	13	20	8	10	9	16	6
4922502D21Rik	0	0	0	0	0	0	0	0	0	0
4922502N22Rik	0	0	0	1	0	0	0	0	0	0
4922505E12Rik	0	0	0	0	3	0	0	0	0	0
4922505G16Rik	1288	1106	1641	993	1195	977	1373	1444	1283	299
4930401C15Rik	3	1	0	0	6	1	0	0	2	0
4930401G09Rik	29	23	72	69	68	32	71	122	73	27
4930401O10Rik	0	0	0	0	0	0	0	0	1	1
4930401O12Rik	0	0	0	0	0	1	0	0	0	0
4930402F06Rik	3	0	3	0	8	1	7	5	8	7
4930402F11Rik	0	0	0	1	0	0	0	0	0	0
4930402H24Rik	3140	2589	3776	2837	2656	2099	3038	3141	3640	1648
4930402K13Rik	0	1	0	0	0	0	1	0	0	0
4930403D09Rik	0	0	0	0	0	0	0	0	0	0
4930403N07Rik	220	243	393	252	278	299	300	194	271	194
4930404A05Rik	0	0	0	0	0	0	0	0	0	0
4930404A10Rik	1	0	1	0	0	0	0	0	0	0
4930404H11Rik	1	1	0	1	0	0	0	0	2	0
4930404H21Rik	1	0	0	0	0	1	3	0	0	1
4930404H24Rik	0	1	1	0	0	1	0	0	0	0
4930404I05Rik	201	181	290	196	168	105	170	125	161	99
4930404N11Rik	1559	1219	2903	2184	1773	803	2535	2219	2749	564
4930405A21Rik	94	77	27	29	19	19	22	35	25	9
4930405D11Rik	0	0	0	0	0	0	0	0	0	0
4930405H06Rik	0	0	0	0	0	0	0	0	0	0
4930405J17Rik	0	1	5	0	0	2	0	4	2	0
4930405P13Rik	3900	3540	5478	4552	3630	2544	3874	5118	4807	2028
4930406D18Rik	0	0	0	0	0	0	0	0	0	0
4930407G08Rik	0	0	0	0	0	0	0	0	0	0
4930407I10Rik	0	1	1	0	8	2	2	0	8	1
4930408F14Rik	1	7	2	1	0	0	1	3	1	1
4930412B13Rik	0	0	0	0	0	0	0	0	0	0
4930412C18Rik	12	9	14	5	8	7	5	8	9	6
4930412D23Rik	0	0	0	1	0	0	0	0	0	0
4930412F09Rik	0	0	0	0	0	0	0	0	0	0
4930412F15Rik	17	15	14	11	18	22	14	18	7	5
4930412L05Rik	0	5	18	15	7	4	5	12	19	11
4930412M03Rik	25	41	21	12	31	15	14	22	18	6
4930412O13Rik	4	10	3	6	20	15	2	2	4	3
4930413E15Rik	0	0	0	0	0	0	0	0	0	0
4930413F20Rik	1	2	2	4	2	3	1	1	2	0
4930413G21Rik	137	21	298	31	73	66	333	21	118	20
4930413M19Rik	0	0	0	0	0	0	0	0	0	0
4930414L22Rik	4665	4677	4554	4007	3345	1988	2816	3799	4145	934
4930414N06Rik	1312	1239	1719	1396	1247	1106	1048	1423	1295	732
4930415F15Rik	6	9	8	5	18	14	9	4	4	4
4930415L06Rik	0	0	0	0	0	0	0	0	0	0
4930415O20Rik	133	104	74	35	71	31	45	47	74	25
4930417G10Rik	81	95	115	65	52	59	92	120	68	56
4930417H01Rik	0	0	1	0	0	0	0	0	0	0
4930417O13Rik	0	0	0	1	1	1	0	0	0	1
4930417O22Rik	2	0	0	0	6	0	1	1	0	0
4930418C01Rik	1	1	1	0	3	1	2	1	8	0
4930419G24Rik	0	0	0	2	6	3	3	2	0	0
4930420K17Rik	1455	1358	1933	1215	1578	1244	1274	1476	1668	985
4930422G04Rik	9274	9313	9084	6455	7958	6183	7508	7884	7637	4038
4930423M02Rik	0	0	0	0	0	0	0	0	0	0
4930425K10Rik	0	0	0	0	0	0	0	0	0	0
4930425O10Rik	3	0	0	1	0	0	0	1	0	0
4930426L09Rik	4	6	8	10	4	7	1	4	3	4
4930427A07Rik	11152	10492	14929	12589	8356	5203	12113	12492	15237	5294
4930428D18Rik	1	0	0	0	0	0	0	0	0	0
4930428E07Rik	0	0	0	0	0	0	0	0	0	0
4930428E23Rik	1	1	0	0	3	4	0	1	3	1
4930428G15Rik	1	1	1	0	0	0	0	0	0	0
4930428N03Rik	0	0	0	0	1	1	0	0	0	0
4930428O21Rik	1	2	1	1	2	1	2	1	0	0
4930429B21Rik	535	444	433	313	290	287	406	279	338	166
4930429D17Rik	0	0	0	0	1	0	0	0	0	0
4930429F11Rik	0	0	0	0	0	0	0	0	0	0
4930429F24Rik	7	7	3	8	9	14	2	4	1	3
4930430A15Rik	0	0	0	0	0	0	0	0	0	0
4930430D24Rik	0	0	2	0	0	0	0	0	0	1
4930430E12Rik	1	1	2	1	3	1	6	0	4	3
4930430F08Rik	2210	2066	2644	1844	1856	1602	1891	2061	2283	1336
4930430F21Rik	0	0	3	0	0	0	3	0	0	0
4930430J02Rik	1	0	4	2	11	5	7	1	3	2
4930430J20Rik	0	2	1	0	7	0	0	1	2	0
4930431A04Rik	3	0	0	0	0	0	0	0	0	0
4930431P03Rik	10	10	2	1	0	0	1	2	1	0
4930432J09Rik	0	0	0	0	0	0	0	0	0	0
4930432K09Rik	0	0	0	0	0	0	0	0	0	0
4930432K21Rik	853	779	472	433	257	205	348	474	486	182
4930432L08Rik	5	3	1	1	1	0	2	1	0	1
4930432M17Rik	0	0	0	0	0	0	0	0	0	0
4930433B08Rik	0	0	0	0	0	0	0	0	0	0
4930433I11Rik	0	0	0	0	0	0	0	0	0	0
4930433N12Rik	64	63	32	19	13	8	27	38	25	20
4930435E12Rik	2	0	1	1	2	0	0	1	0	0
4930438A08Rik	3	0	0	3	1	0	1	0	0	3
4930438E09Rik	0	0	1	0	0	0	0	0	0	0
4930439A04Rik	0	0	1	0	0	0	0	0	0	0
4930440C22Rik	0	0	0	0	0	0	0	0	0	0
4930440I19Rik	0	0	0	0	0	0	0	0	0	0
4930441J16Rik	0	0	0	0	0	0	0	0	0	0
4930441O14Rik	75	88	72	67	54	63	52	57	62	25
4930442J19Rik	0	0	0	0	0	0	0	0	0	0
4930442L01Rik	39	14	16	15	25	15	23	13	21	7
4930443B20Rik	125	118	112	102	204	216	231	144	86	73
4930443G12Rik	0	0	0	0	0	0	0	0	0	0
4930443O20Rik	10	7	26	5	56	29	33	15	37	10
4930444A02Rik	3231	2995	3791	3041	2813	1966	2635	3312	3210	1445
4930444E06Rik	143	176	170	121	72	114	163	131	149	119
4930444F02Rik	2	4	2	3	1	1	1	0	0	0
4930444G20Rik	36	30	25	33	19	28	24	25	26	10
4930444M15Rik	254	280	310	202	163	103	246	224	299	112
4930444P10Rik	6	2	1	0	8	9	3	4	1	1
4930445N08Rik	0	0	0	0	0	0	0	0	1	0
4930447A16Rik	0	0	0	0	0	0	0	0	0	0
4930447C04Rik	4092	3873	2173	1386	1032	994	1317	1322	1722	1162
4930447F04Rik	0	0	0	0	0	0	0	0	0	0
4930447J18Rik	0	0	0	0	1	0	2	0	0	0
4930447M23Rik	1	1	0	0	1	0	0	0	0	0
4930447N08Rik	64	56	52	66	99	114	32	54	44	23
4930448C13Rik	0	2	0	0	0	0	0	0	0	0
4930448D08Rik	1	1	10	7	4	5	4	5	5	4
4930448F12Rik	0	0	0	0	1	0	0	0	0	0
4930448H16Rik	3	3	0	1	8	0	3	1	1	0
4930448I06Rik	0	0	0	0	0	0	0	0	0	0
4930448I18Rik	0	0	0	0	1	0	0	0	0	0
4930448K12Rik	7	7	4	10	13	8	2	1	7	1
4930448K20Rik	0	2	2	0	2	0	0	1	1	3
4930449E01Rik	1	3	1	0	3	3	1	0	0	0
4930449E18Rik	0	0	0	0	0	0	0	0	0	0
4930449I24Rik	0	0	0	0	0	0	0	0	0	0
4930451C15Rik	49	35	42	27	35	36	23	24	22	13
4930451E10Rik	13	6	3	10	7	7	6	5	9	4
4930451I11Rik	0	0	0	0	0	0	0	0	0	0
4930452A19Rik	0	0	0	0	0	0	0	0	0	0
4930452B06Rik	2451	2360	2853	2281	2197	1856	2243	2723	2794	1466
4930452G13Rik	1	0	1	0	5	2	0	0	0	0
4930452L02Rik	1	0	0	0	1	0	0	0	0	1
4930452N14Rik	0	0	0	0	0	0	0	0	0	0
4930453H23Rik	29	27	16	17	4	7	13	25	14	18
4930453N24Rik	6650	6365	6045	4731	3626	3392	4025	5030	5287	3268
4930453O03Rik	0	0	0	0	0	0	0	0	0	0
4930455B14Rik	9	22	7	7	2	3	3	5	4	2
4930455C13Rik	4065	3747	4673	3497	3170	2810	3143	3395	3649	1717
4930455C21Rik	3955	3658	4802	3599	3834	2857	3553	3903	4159	1574
4930455D15Rik	70	4	144	15	20	32	120	1	43	16
4930455F16Rik	0	0	0	0	1	0	0	0	0	0
4930455F23Rik	1284	1181	1032	846	1065	1075	782	995	843	463
4930455G09Rik	20	18	100	64	69	45	78	95	98	41
4930455H04Rik	0	0	1	0	0	1	0	1	3	0
4930455J16Rik	1	0	0	0	0	0	0	0	0	0
4930456L15Rik	1	0	0	0	0	3	1	0	1	0
4930458D05Rik	8	11	26	31	15	15	10	25	17	4
4930458L03Rik	0	1	0	0	0	0	0	0	0	0
4930461C15Rik	3	2	0	0	0	2	2	1	1	0
4930461G14Rik	1415	1539	1129	996	562	367	874	1160	1176	450
4930463O16Rik	0	1	0	0	0	1	1	0	1	0
4930465A12Rik	0	0	0	0	0	0	0	0	2	0
4930465K10Rik	163	172	197	122	117	73	132	119	175	66
4930465M20Rik	0	0	0	0	0	0	0	0	0	0
4930466I24Rik	6	2	1	1	2	0	2	0	0	0
4930467D21Rik	28	27	15	16	10	4	14	18	8	5
4930467E23Rik	0	0	0	0	1	1	0	0	0	0
4930467K11Rik	23	20	24	20	37	18	22	10	27	7
4930468A15Rik	0	1	0	0	0	0	0	0	0	0
4930469G21Rik	52	57	63	64	33	15	49	70	53	39
4930470G03Rik	4021	4170	4844	4135	3709	3636	3346	4548	3686	2317
4930470H14Rik	3251	2939	2250	1994	1107	917	1775	2580	3005	1217
4930470P17Rik	0	0	0	1	1	0	0	0	0	0
4930471C06Rik	9	2	6	5	4	5	2	4	4	1
4930471G03Rik	0	0	0	1	0	0	0	0	1	0
4930471I20Rik	481	453	548	362	294	156	415	389	465	178
4930471M09Rik	2	2	2	4	9	1	6	6	3	2
4930471M23Rik	3016	2859	4244	3641	3126	2201	3318	4324	4020	1568
4930473A02Rik	1924	1857	2112	1693	2352	1994	1380	1926	1853	755
4930473A06Rik	1323	1119	949	672	711	552	814	838	1044	465
4930473D10Rik	0	0	0	0	1	0	0	0	0	0
4930473O22Rik	0	0	0	0	0	0	0	0	0	0
4930474G06Rik	0	0	0	0	0	0	0	0	0	0
4930474H20Rik	0	0	0	0	0	0	0	0	0	0
4930474M22Rik	0	3	0	0	0	0	0	0	0	0
4930474N05Rik	0	0	0	0	0	0	0	0	0	0
4930474N09Rik	1	0	1	0	1	0	1	1	2	0
4930478L05Rik	2	2	4	3	2	2	2	4	5	5
4930478P22Rik	0	0	0	0	0	0	0	0	0	0
4930479D17Rik	6	4	12	5	5	4	1	8	11	7
4930479M11Rik	20	18	16	8	5	4	5	14	10	5
4930480E11Rik	0	0	0	0	0	0	0	0	0	0
4930480G23Rik	3	1	1	1	1	0	0	2	1	0
4930480K15Rik	0	0	0	0	0	0	0	0	0	0
4930481A15Rik	298	290	401	319	320	199	270	277	316	100
4930481B07Rik	677	692	459	428	549	495	394	503	464	154
4930483C13Rik	0	0	1	0	1	0	0	0	0	0
4930483J18Rik	10	8	2	2	2	1	4	4	5	0
4930483K19Rik	3758	3199	2767	1891	2519	1804	2170	1940	2132	731
4930486F22Rik	0	0	0	0	3	0	0	0	0	0
4930486I03Rik	13	12	8	4	2	3	8	5	4	2
4930486L24Rik	78	94	39	43	22	12	30	51	31	15
4930487H11Rik	87	50	99	40	174	44	176	56	210	48
4930488B22Rik	0	0	0	0	0	0	0	0	0	0
4930488L21Rik	3	1	3	2	1	4	2	1	3	1
4930500F04Rik	0	0	0	0	0	0	0	0	1	0
4930500J02Rik	10357	10452	10124	7583	4191	2590	6575	8557	8037	3956
4930500L23Rik	0	0	0	0	0	0	0	0	0	0
4930500M09Rik	71	89	121	85	67	113	71	57	76	43
4930502A04Rik	0	0	0	0	0	0	0	0	0	0
4930502E18Rik	139	124	115	103	67	59	94	115	116	63
4930503B20Rik	5	7	8	3	5	7	4	9	7	6
4930503E14Rik	5	8	19	17	16	17	11	13	17	5
4930503E24Rik	67	69	170	62	104	27	73	57	177	80
4930503H13Rik	0	0	1	0	0	0	0	0	0	0
4930503L19Rik	5719	4895	5663	3996	4475	3734	4061	4384	4982	2813
4930503O07Rik	0	0	0	0	0	0	0	0	0	0
4930504O13Rik	0	2	0	0	0	0	0	1	0	0
4930505A04Rik	6	11	2	3	3	1	3	6	4	3
4930505G20Rik	0	0	0	0	0	0	0	0	0	0
4930505H01Rik	0	0	0	0	1	0	0	0	0	0
4930505K14Rik	0	0	0	0	0	0	0	0	0	0
4930505O20Rik	0	0	0	1	2	0	1	0	1	2
4930506C21Rik	4	2	4	3	5	5	6	1	4	7
4930506M07Rik	152	241	380	427	351	526	287	485	291	219
4930507D05Rik	569	414	690	440	492	317	568	437	582	251
4930507D10Rik	0	0	0	0	0	0	0	1	0	0
4930509E16Rik	114	129	76	36	51	37	38	50	72	25
4930509J09Rik	2	0	0	0	0	0	0	0	0	0
4930509K18Rik	0	0	0	0	0	0	0	0	1	0
4930511A02Rik	1	2	0	0	1	0	0	0	0	0
4930511E03Rik	1	0	9	9	8	3	10	10	14	6
4930511I11Rik	11	9	4	3	3	2	6	6	7	2
4930511M06Rik	11	12	7	5	7	4	13	8	14	1
4930511M11Rik	0	0	1	0	4	2	4	2	4	1
4930511O05Rik	0	0	0	0	0	0	0	0	0	0
4930512B01Rik	648	568	720	664	695	817	554	736	637	356
4930512M02Rik	0	4	4	2	7	2	1	1	4	4
4930513D17Rik	0	0	0	0	0	0	0	0	0	0
4930513N10Rik	2411	2319	2418	2138	1602	1324	1883	2242	2275	928
4930513O06Rik	1	3	3	1	2	0	1	1	1	0
4930515B02Rik	0	0	1	0	0	0	0	0	0	0
4930515G01Rik	16	14	24	15	14	12	22	29	21	6
4930515G16Rik	0	0	1	0	0	1	0	0	2	0
4930515L03Rik	0	0	0	0	0	0	0	1	0	0
4930515L19Rik	0	0	0	0	0	0	0	0	0	0
4930516K23Rik	0	0	0	0	0	0	0	0	0	0
4930517E11Rik	0	0	0	0	0	0	0	0	0	0
4930517O19Rik	2	4	0	1	4	5	4	3	4	2
4930518P08Rik	3	4	0	1	0	2	0	0	1	0
4930519D14Rik	0	0	0	0	1	0	0	0	0	0
4930519F09Rik	35	21	47	20	44	24	40	34	50	28
4930519F16Rik	157	199	222	158	91	63	172	189	262	169
4930519F24Rik	0	0	0	0	0	0	0	0	0	0
4930519G04Rik	12	13	9	6	24	7	6	14	9	2
4930519H02Rik	0	0	0	0	0	0	0	0	0	1
4930520O04Rik	65	96	112	97	72	47	84	94	115	34
4930520P13Rik	0	0	0	0	0	0	0	0	0	0
4930521A18Rik	0	0	0	0	1	0	0	0	0	0
4930521C21Rik	1	0	4	4	4	3	3	2	3	2
4930521E06Rik	0	0	1	0	5	2	2	1	1	0
4930522H14Rik	0	0	0	0	0	0	0	0	0	0
4930522L14Rik	1816	2051	2508	1684	2087	1246	1992	1931	2218	1226
4930522N08Rik	0	0	0	0	0	0	0	0	0	0
4930522O17Rik	0	0	2	0	0	0	0	0	0	0
4930523C07Rik	5	12	9	15	14	11	4	7	6	1
4930523O13Rik	0	0	0	0	0	0	0	0	0	0
4930524B15Rik	75	54	37	21	17	12	36	15	38	13
4930524C18Rik	0	2	0	0	0	0	0	0	0	0
4930524E20Rik	3	3	0	0	0	1	0	1	1	0
4930524L23Rik	170	158	175	124	162	90	163	142	173	71
4930524N10Rik	0	0	0	0	0	0	0	0	0	0
4930524O05Rik	7	3	13	3	9	5	8	13	8	3
4930524O07Rik	119	157	246	123	189	111	159	155	166	61
4930524O08Rik	0	0	0	0	0	0	0	0	0	0
4930525D18Rik	5	6	20	11	46	12	27	15	44	10
4930525F21Rik	4	1	11	3	2	2	5	5	4	3
4930525G20Rik	60	58	20	28	30	21	20	33	23	10
4930525M21Rik	0	0	0	0	0	0	0	0	0	0
4930526D03Rik	2	2	1	0	2	0	1	1	1	0
4930526I15Rik	600	506	829	618	854	590	842	736	884	232
4930526L06Rik	723	704	348	311	129	58	267	295	345	150
4930527A07Rik	4	2	3	1	1	0	3	2	1	0
4930527B05Rik	0	0	0	0	0	0	0	0	0	0
4930527E20Rik	11	10	6	16	1	6	9	9	5	6
4930527F14Rik	4	2	1	1	3	1	0	3	1	1
4930527G23Rik	0	0	0	0	0	0	0	0	0	0
4930528A17Rik	1017	1269	1095	1006	955	647	700	1317	848	266
4930528D03Rik	30	30	8	6	11	13	9	9	13	1
4930528F23Rik	200	130	41	39	41	39	26	24	39	8
4930528G23Rik	0	0	0	0	0	0	0	0	0	0
4930528P14Rik	0	0	0	0	0	0	0	0	0	0
4930529C04Rik	8	8	26	6	14	5	12	6	16	15
4930529F22Rik	3	0	0	0	2	0	0	2	0	0
4930529F24Rik	0	0	0	0	0	0	0	0	0	0
4930529I22Rik	0	0	0	0	0	0	0	0	0	0
4930529K09Rik	0	0	0	0	0	0	0	0	0	0
4930529L06Rik	0	1	1	0	0	0	0	0	0	0
4930529M08Rik	37	39	24	22	32	13	21	27	41	14
4930533B01Rik	0	0	2	2	0	0	4	1	4	3
4930533P14Rik	0	0	0	0	0	0	0	0	0	0
4930534B04Rik	3621	3506	4742	3910	3659	3450	3587	4641	4704	2603
4930535C22Rik	0	1	0	0	0	0	1	0	0	0
4930538E20Rik	168	104	26	11	73	47	10	17	4	2
4930538K18Rik	45	43	79	63	67	40	65	68	79	20
4930539C22Rik	0	0	0	0	0	0	0	0	0	0
4930539E08Rik	522	476	632	447	327	156	526	505	600	228
4930539J05Rik	460	312	831	218	257	141	670	309	351	66
4930539M17Rik	6	5	8	9	0	1	4	9	7	6
4930539N22Rik	0	0	0	0	0	0	0	0	0	0
4930540M03Rik	0	0	1	0	1	0	0	0	0	0
4930542C16Rik	0	0	0	0	0	0	0	0	0	0
4930542C21Rik	0	0	0	1	0	0	1	0	0	0
4930542D17Rik	0	0	1	1	0	0	0	0	0	0
4930542H20Rik	0	0	0	0	2	0	1	0	3	2
4930542N07Rik	0	1	0	1	4	8	0	3	0	0
4930543E12Rik	3	6	1	3	1	0	0	2	5	4
4930544D05Rik	12	5	2	1	4	5	4	7	4	3
4930544G11Rik	2	0	1	0	7	1	2	0	3	0
4930544M13Rik	0	0	0	0	0	0	0	0	0	0
4930544O15Rik	8	5	4	11	13	14	2	8	2	4
4930545E07Rik	2	2	0	0	0	2	0	0	0	0
4930545H06Rik	0	0	0	0	0	0	0	0	0	0
4930545L23Rik	2	1	0	0	0	0	0	0	0	1
4930546C10Rik	0	0	0	0	0	0	0	0	0	0
4930546G22Rik	0	0	0	0	0	0	0	0	0	0
4930546K05Rik	7	6	12	13	4	9	7	14	14	3
4930547C10Rik	33	37	26	18	17	7	28	12	22	14
4930547E08Rik	6	13	13	13	14	4	10	10	12	3
4930547E14Rik	0	0	0	0	0	0	1	0	1	0
4930547N16Rik	5296	4564	5114	3786	3894	3188	3749	4075	5342	2747
4930548G14Rik	0	0	0	0	0	0	0	1	0	0
4930548H24Rik	1447	1764	1050	980	438	263	689	952	892	430
4930548J01Rik	0	2	0	0	0	0	0	0	0	0
4930548K13Rik	0	0	0	0	0	0	0	0	0	0
4930549C01Rik	1	1	0	0	1	0	1	0	0	0
4930549G23Rik	4671	4175	4722	3463	3740	3180	3370	3831	4002	2431
4930550C14Rik	65	57	36	35	75	31	28	37	39	26
4930550L24Rik	12	13	25	13	2	6	7	18	21	7
4930551L18Rik	0	0	1	0	1	0	0	0	0	0
4930551O13Rik	552	482	419	351	366	230	351	374	264	112
4930552N02Rik	0	0	0	0	0	0	0	0	0	0
4930552P12Rik	10	17	10	9	7	4	5	5	5	8
4930553E22Rik	0	1	0	0	0	0	0	0	0	0
4930554C24Rik	0	0	0	0	0	0	0	0	0	0
4930554G24Rik	0	1	0	0	0	0	1	0	0	0
4930555B11Rik	0	1	0	0	0	1	0	1	1	0
4930555B12Rik	0	0	0	0	0	0	0	0	0	0
4930555F03Rik	2	2	4	1	3	3	6	3	1	1
4930555G01Rik	11	6	5	6	12	9	4	5	6	0
4930555I21Rik	71	62	204	163	135	49	161	154	273	72
4930555J06Rik	2	4	0	0	4	2	3	1	3	0
4930555O08Rik	0	0	0	0	0	0	0	0	0	0
4930556C24Rik	1	1	1	0	0	1	1	0	0	0
4930556G01Rik	0	0	0	0	0	0	1	0	0	0
4930556I23Rik	2	0	0	1	0	0	1	0	2	0
4930556J02Rik	0	0	0	0	0	0	0	0	0	0
4930556J24Rik	4188	4027	5518	3717	3815	2768	4014	3693	5506	1930
4930556L07Rik	0	0	0	0	0	0	0	0	0	0
4930556M19Rik	7	11	12	10	13	17	7	1	11	7
4930556N08Rik	99	74	59	58	60	60	43	44	67	23
4930556N09Rik	0	1	0	1	0	0	3	1	1	1
4930557A04Rik	0	0	0	0	0	0	0	0	0	0
4930557C09Rik	13	13	2	5	17	10	10	8	6	3
4930557F10Rik	1	0	0	0	5	4	0	2	0	0
4930557J02Rik	2	2	2	4	6	1	3	0	0	1
4930558C23Rik	7	4	0	2	0	0	2	6	7	3
4930558G05Rik	0	0	0	0	1	0	0	0	0	0
4930558J18Rik	580	449	388	291	275	189	314	310	415	230
4930558J22Rik	33	20	18	10	25	8	22	3	30	5
4930558K02Rik	4	3	4	0	1	1	1	1	1	0
4930562A09Rik	2	1	10	2	12	3	11	12	13	3
4930562C15Rik	22	17	37	12	403	50	117	45	140	21
4930562D21Rik	0	0	0	0	0	0	0	0	0	0
4930562F07Rik	2	5	2	6	9	4	3	4	3	0
4930563D23Rik	0	1	3	1	5	1	2	4	4	4
4930563E18Rik	0	0	0	1	2	1	1	0	0	0
4930563E22Rik	77	121	79	92	79	85	53	59	44	30
4930563F08Rik	0	0	0	0	2	0	1	0	0	0
4930563I02Rik	0	0	0	0	0	0	0	0	0	0
4930564B18Rik	0	0	0	0	1	0	0	0	0	0
4930564D02Rik	0	0	0	0	0	0	1	0	0	0
4930564G21Rik	1	0	4	3	2	1	5	1	6	0
4930564K09Rik	6	0	0	2	5	2	1	0	0	2
4930565A17	2	1	9	6	5	3	9	6	3	2
4930565D16Rik	0	0	0	0	0	0	0	0	0	0
4930565N06Rik	135	187	200	169	122	166	194	145	217	157
4930566F21Rik	3646	3727	2254	2095	1451	902	1801	2541	2203	969
4930567H12Rik	0	1	0	0	0	0	0	0	0	0
4930567H17Rik	0	0	0	0	0	0	0	0	0	0
4930567J20Rik	0	0	0	0	0	0	0	0	0	0
4930567K20Rik	0	0	0	0	0	0	0	0	0	0
4930568D16Rik	0	0	0	0	1	0	0	0	0	1
4930568E12Rik	0	0	0	0	0	0	0	0	0	0
4930568G15Rik	0	0	0	0	0	0	0	0	0	0
4930568K20Rik	0	0	3	0	0	0	0	0	1	0
4930570G19Rik	1	2	8	2	18	8	6	1	2	2
4930570N18Rik	1	0	1	0	0	0	1	1	0	0
4930571K23Rik	0	0	0	0	0	0	0	0	0	0
4930571N24Rik	0	0	0	0	0	0	0	0	0	2
4930572J05Rik	1806	1549	1376	1007	886	529	1222	1029	1384	297
4930572K03Rik	0	0	0	0	0	0	0	0	0	0
4930572O03Rik	1	0	0	0	1	0	0	0	0	0
4930572O13Rik	0	0	0	0	0	0	0	0	0	0
4930573O16Rik	1	1	2	0	0	0	0	1	2	3
4930577H14Rik	0	0	0	0	0	0	0	0	0	0
4930577N17Rik	17	17	13	10	23	21	7	8	14	5
4930578C19Rik	0	0	0	0	0	0	0	0	0	1
4930578E11Rik	0	0	0	0	0	0	0	0	0	0
4930578G10Rik	0	2	0	2	2	1	0	2	0	0
4930578I06Rik	0	0	0	0	0	0	0	0	0	0
4930578M01Rik	11	11	4	3	4	1	6	5	7	1
4930578N16Rik	320	293	331	255	343	331	232	285	262	155
4930578N18Rik	0	0	0	0	0	0	0	0	0	0
4930579C15Rik	7	3	11	14	39	5	20	15	16	5
4930579D09Rik	0	0	0	0	0	0	0	0	0	0
4930579F01Rik	4	3	4	1	57	19	33	16	38	4
4930579G18Rik	5771	5863	6560	5406	5200	4107	4581	5891	5849	2444
4930579G22Rik	15	11	13	6	8	14	16	5	13	6
4930579G24Rik	1634	1355	2043	1556	1725	1199	1633	1579	1919	810
4930579K19Rik	17	20	22	15	18	20	18	13	15	4
4930579M01Rik	0	0	1	0	0	0	0	0	0	0
4930580A09Rik	2	4	1	3	3	4	4	2	0	0
4930581F22Rik	75	73	94	48	58	78	57	55	40	20
4930583H14Rik	1487	1351	2430	1809	1285	828	2012	1864	2399	1031
4930583K01Rik	1	0	1	4	5	2	0	3	3	3
4930583P06Rik	0	0	0	0	0	0	0	0	0	0
4930584F24Rik	0	0	0	0	0	0	0	0	0	0
4930586N03Rik	644	657	665	620	487	581	385	547	372	257
4930587A21Rik	0	0	0	0	0	0	0	0	0	0
4930588K23Rik	0	0	0	0	2	0	0	1	0	0
4930588N13Rik	115	72	68	61	111	101	64	63	49	23
4930590J08Rik	18	18	33	15	65	16	39	26	34	17
4930590L20Rik	40	31	28	23	33	26	18	22	21	8
4930591A17Rik	64	45	22	15	14	2	12	17	24	8
4930592A05Rik	4	5	9	3	14	9	4	4	2	1
4930592I03Rik	8	4	7	6	6	5	6	7	11	2
4930593A02Rik	0	0	0	0	0	0	0	0	0	0
4930593C16Rik	0	1	0	0	0	1	0	1	0	0
4930594C11Rik	77	57	77	31	57	24	43	53	97	56
4930594M22Rik	557	521	591	489	512	406	431	571	509	274
4930594O21Rik	0	0	2	1	1	0	0	1	0	0
4930595D18Rik	2	1	1	0	1	0	2	0	1	0
4930595M18Rik	0	0	0	0	0	0	0	0	0	0
4930596D02Rik	0	0	0	0	0	0	0	0	0	0
4930596I21Rik	4	9	11	2	7	8	13	5	11	8
4930596M17Rik	0	0	0	3	0	0	0	1	1	0
4930597A21Rik	0	0	0	0	4	0	4	1	3	0
4930597G03Rik	0	0	0	0	0	0	0	0	0	0
4930598F16Rik	3	5	1	0	1	0	0	0	1	0
4930599N23Rik	560	474	445	309	735	530	294	361	307	183
4931400O07Rik	0	0	0	0	0	0	0	0	0	0
4931402G19Rik	115	101	104	100	127	126	64	90	93	40
4931403E22Rik	27	28	23	27	40	48	18	38	16	11
4931403G20Rik	352	371	447	350	454	408	375	404	377	189
4931403M11Rik	0	0	0	0	0	0	0	0	0	0
4931406B18Rik	1	0	0	0	0	0	1	0	0	0
4931406C07Rik	4048	3903	4324	3268	3905	2207	3549	4302	4028	1497
4931406G06Rik	5	3	2	1	2	7	1	1	5	1
4931406H21Rik	2	2	14	3	4	2	10	5	10	3
4931406P16Rik	12935	11472	10803	8970	8728	7011	9011	9587	10711	4777
4931407G18Rik	6	15	15	18	7	7	15	26	17	10
4931408A02Rik	48	41	108	100	134	88	95	106	116	43
4931408C20Rik	0	0	3	2	3	3	2	6	4	2
4931408D14Rik	18	10	30	6	40	6	36	25	48	8
4931409K22Rik	21	21	14	19	32	6	19	12	20	2
4931413K12Rik	34	40	43	41	38	35	30	40	29	26
4931414P19Rik	1722	1435	1381	1087	1038	826	1055	1105	1438	473
4931415C17Rik	46	50	24	28	68	52	20	28	7	6
4931417E11Rik	0	0	0	0	0	0	0	0	1	0
4931417G12Rik	460	435	601	334	404	277	423	426	518	274
4931419H13Rik	0	0	0	1	1	0	1	0	2	0
4931420L22Rik	0	0	0	0	0	1	0	0	1	0
4931422A03Rik	644	596	727	543	547	328	560	588	664	259
4931423N10Rik	8	12	6	6	19	9	15	10	11	7
4931428F04Rik	3601	3465	3642	3170	3114	2450	2645	3190	2979	1114
4931428L18Rik	3	1	1	4	1	1	0	1	0	1
4931429I11Rik	1	2	1	0	5	1	0	2	0	0
4931429L15Rik	21	17	16	10	13	10	14	14	6	4
4931429P17Rik	0	0	2	0	0	1	0	0	2	0
4931430N09Rik	0	0	0	0	0	0	0	0	0	0
4931431B13Rik	0	0	0	0	0	0	0	1	0	0
4931431C16Rik	176	235	454	361	272	183	308	446	385	175
4931431F19Rik	0	0	0	0	0	1	0	0	0	0
4931440F15Rik	20	19	10	7	14	9	6	12	21	5
4931440J10Rik	628	504	563	382	333	217	400	439	465	149
4931440L10Rik	174	141	80	70	12	24	42	57	73	34
4931440P22Rik	156	109	175	103	138	55	193	76	171	38
4932411E22Rik	0	0	1	6	5	7	1	3	0	1
4932411G14Rik	35	35	27	13	22	19	24	12	21	17
4932411L15	2683	2786	1734	1502	947	806	1507	1857	1977	1212
4932411N23Rik	3	4	3	2	1	0	0	0	2	0
4932412D23Rik	9	6	0	1	2	1	3	3	4	0
4932412H11Rik	13	14	12	12	44	16	14	5	13	6
4932413F04Rik	0	0	0	0	0	0	0	0	0	0
4932414J04Rik	0	0	0	0	0	0	0	0	0	0
4932414N04Rik	1	0	0	0	0	0	0	0	0	1
4932415G12Rik	84	94	68	58	149	144	43	60	40	21
4932415M13Rik	0	0	0	0	5	0	2	0	9	0
4932416H05Rik	467	259	630	253	298	277	571	229	356	117
4932418E24Rik	378	194	11	5	4	8	13	16	12	4
4932425I24Rik	156	131	124	99	70	82	83	130	109	62
4932429P05Rik	0	0	0	0	0	0	0	0	0	0
4932431P20Rik	8	7	3	2	2	1	2	7	5	0
4932435O22Rik	0	0	0	0	1	0	0	0	1	0
4932438A13Rik	14134	12909	13942	10872	12722	11627	11134	11973	13422	7972
4932438H23Rik	2	2	1	1	3	8	2	0	2	3
4932441B19Rik	3	1	1	0	0	2	0	0	2	0
4932441J04Rik	3	3	4	9	30	18	2	4	0	1
4932442L08Rik	7	5	13	8	21	14	7	9	8	2
4932443I19Rik	1	2	1	0	3	5	0	1	1	0
4932702P03Rik	419	472	624	589	763	863	400	532	422	169
4933400A11Rik	0	1	0	1	0	0	1	0	1	0
4933400B14Rik	0	0	0	0	0	0	0	0	0	0
4933400C05Rik	5	4	1	0	6	2	2	2	1	0
4933400C23	0	0	0	0	0	0	0	0	0	0
4933400F03Rik	50	60	45	40	125	125	24	50	19	9
4933400F21Rik	4	3	4	2	4	2	4	2	9	0
4933400L20Rik	0	0	0	0	0	0	0	0	0	0
4933401B06Rik	0	0	1	0	0	0	0	2	2	1
4933401D09Rik	5	10	3	2	3	7	4	1	1	1
4933401H06Rik	0	0	0	0	1	1	1	1	0	0
4933401P06Rik	0	0	0	0	0	0	1	2	2	0
4933402C06Rik	0	0	0	0	0	0	0	0	0	0
4933402D24Rik	39	27	46	29	71	48	38	46	56	25
4933402E13Rik	233	268	932	940	508	461	715	1089	899	580
4933402J07Rik	2	0	0	0	6	1	0	1	0	1
4933402J10Rik	0	0	0	0	0	0	0	0	0	0
4933402J15Rik	0	0	0	0	1	0	0	0	0	0
4933402N03Rik	0	0	0	0	0	0	0	0	0	0
4933402N22Rik	0	0	0	0	0	0	0	0	0	0
4933402P03Rik	5	0	4	3	9	4	1	5	12	1
4933403F05Rik	8690	7969	10112	7658	8564	7544	6925	8123	7759	4635
4933403G14Rik	1733	1925	1773	1576	889	744	1229	1567	1528	868
4933403O03Rik	0	1	2	2	3	1	2	1	3	4
4933403O08Rik	8	10	0	5	23	13	1	10	1	2
4933404G15Rik	0	0	0	0	0	0	0	0	0	0
4933404K08Rik	1	0	1	0	1	0	1	0	0	0
4933404M02Rik	40	53	119	91	184	196	100	108	86	47
4933404O12Rik	9265	8367	8080	5926	5617	4462	5774	6091	7096	3031
4933405D12Rik	8	10	9	6	10	3	14	5	16	4
4933405E24Rik	0	0	0	0	0	0	0	0	0	0
4933405L10Rik	27	16	19	13	34	12	30	14	35	3
4933405O20Rik	0	0	0	0	0	0	0	0	0	0
4933406C10Rik	13	18	14	15	25	16	11	16	15	8
4933406D12Rik	0	0	0	0	0	0	0	0	0	0
4933406F09Rik	0	0	0	0	0	0	0	0	0	0
4933406G16Rik	0	0	0	0	1	0	0	0	0	0
4933406I18Rik	2	1	0	0	0	4	2	0	0	0
4933406J08Rik	351	320	225	139	80	48	139	108	152	68
4933406J10Rik	4	2	8	1	5	7	11	3	14	6
4933406K04Rik	0	0	0	0	0	0	0	0	0	0
4933406M09Rik	8	9	11	9	9	4	7	4	6	5
4933407C03Rik	9763	7666	10744	8786	8795	6830	8558	9599	10022	3935
4933407E24Rik	0	0	0	0	1	2	0	0	0	0
4933407G14Rik	0	0	0	0	0	0	0	0	0	0
4933407H18Rik	1162	1373	1312	1247	2141	2331	877	1367	899	501
4933407I05Rik	0	0	0	0	0	1	0	0	0	0
4933407I08Rik	0	0	0	0	0	0	0	0	0	0
4933407K13Rik	284	371	323	303	399	440	255	328	310	113
4933407L21Rik	0	0	1	1	5	1	0	0	0	1
4933407P14Rik	0	0	0	0	1	1	0	0	0	0
4933408B17Rik	54	30	78	34	128	54	67	65	64	33
4933408J17Rik	2782	1877	2814	1749	1909	1489	2875	1961	2055	687
4933408N05Rik	1	0	1	1	0	2	1	4	5	0
4933409G03Rik	0	0	0	0	0	0	0	0	0	0
4933411E08Rik	1	2	0	1	0	0	0	2	1	0
4933411G06Rik	0	0	0	0	0	0	0	0	0	0
4933411G11Rik	2	2	4	1	3	0	4	1	1	1
4933411K16Rik	24	32	23	32	16	24	23	22	17	12
4933411K20Rik	2751	2760	3533	2760	3091	3107	2392	2731	2500	1701
4933411O13Rik	0	0	0	0	0	0	0	0	0	0
4933412E12Rik	234	253	80	135	224	410	51	105	35	27
4933412E24Rik	0	0	0	0	0	0	0	0	0	0
4933412O06Rik	0	0	0	0	0	0	0	0	0	0
4933413C19Rik	6	2	19	14	5	6	15	11	13	12
4933413G19Rik	1331	1317	1484	1249	1320	818	1021	1326	1524	482
4933413J09Rik	60	44	83	24	190	43	134	37	240	17
4933413L06Rik	0	0	0	0	0	0	0	0	0	0
4933414I15Rik	0	0	0	0	0	0	0	0	0	0
4933415D12Rik	2	1	4	0	3	2	2	6	4	0
4933415F23Rik	0	0	1	0	0	0	1	0	2	0
4933416C03Rik	39	32	35	33	15	17	36	39	35	15
4933416E03Rik	0	0	0	0	0	0	0	0	0	0
4933416I08Rik	10	13	30	24	8	24	15	42	37	25
4933416M06Rik	0	0	0	0	0	0	0	0	0	0
4933416M07Rik	981	883	1232	1163	1311	1248	970	1134	1006	511
4933417A18Rik	4	6	10	8	4	3	6	8	11	4
4933417D19Rik	45	47	123	99	129	80	96	93	103	43
4933417E11Rik	0	1	1	1	1	1	0	1	2	0
4933417G07Rik	4	2	3	5	4	4	1	2	16	6
4933417O13Rik	2	0	2	0	1	3	0	1	0	0
4933421A08Rik	3	7	3	1	14	10	1	3	2	0
4933421E11Rik	3451	3179	3872	2764	3138	3001	2656	3086	2796	2018
4933421I07Rik	1	2	1	0	2	0	0	1	5	0
4933421O10Rik	156	166	124	132	367	351	80	148	89	59
4933422A05Rik	3	5	6	11	1	6	2	8	5	2
4933422H20Rik	16	19	11	6	26	13	9	7	9	5
4933423P22Rik	7	2	14	7	11	4	7	3	6	7
4933424B01Rik	11561	10967	13700	9509	11891	8279	10600	11022	13405	6166
4933424G05Rik	9	11	6	12	11	2	9	11	6	5
4933424G06Rik	4	6	5	3	4	1	5	5	5	3
4933424L21Rik	1	1	0	1	0	1	2	0	0	1
4933425H06Rik	0	0	0	0	1	0	0	1	0	0
4933425L06Rik	3	0	3	0	1	1	2	1	0	1
4933425O20Rik	3	0	11	8	34	20	12	4	17	6
4933426D04Rik	19	24	14	11	16	9	15	20	12	7
4933426K07Rik	3	1	4	2	2	0	2	3	1	1
4933426M11Rik	8728	8791	12449	10090	9665	7192	8737	10845	10497	4369
4933427D06Rik	228	193	71	39	24	19	48	49	57	26
4933427D14Rik	3485	3321	4054	3043	3922	3011	3059	3368	3574	1472
4933427E11Rik	23	17	20	18	17	16	16	23	13	6
4933427E13Rik	1	0	0	0	0	0	0	0	0	0
4933427G17Rik	7	11	4	7	6	10	6	5	2	1
4933427I22Rik	0	0	0	0	0	0	0	0	0	0
4933427J07Rik	527	445	360	310	247	184	334	376	483	216
4933428C19Rik	3	0	3	1	0	0	1	1	1	0
4933428G20Rik	442	381	628	477	519	308	536	491	681	185
4933428M09Rik	30	37	20	23	6	7	10	27	16	12
4933429K18Rik	66	15	100	42	1002	272	89	66	23	10
4933429O19Rik	0	0	0	0	0	0	0	0	0	0
4933430H15Rik	1548	1473	1448	1060	1477	883	1458	1491	1652	528
4933430H16Rik	0	0	2	1	0	0	1	0	0	0
4933430I17Rik	223	198	241	192	248	173	187	214	232	109
4933430M04Rik	0	0	0	0	0	0	0	0	0	0
4933430N04Rik	0	0	0	0	0	0	0	0	0	0
4933431E20Rik	420	387	576	410	571	535	360	488	353	117
4933431G14Rik	2	3	3	1	2	3	1	2	1	2
4933431K23Rik	3	8	3	11	31	17	6	6	3	3
4933432B09Rik	282	244	168	120	233	142	136	142	137	57
4933432G23Rik	3	5	3	0	0	1	0	1	1	2
4933432I03Rik	0	0	0	1	0	0	0	0	2	0
4933432I09Rik	1	1	1	1	6	4	9	2	4	1
4933433C11Rik	69	67	37	32	76	23	63	70	98	31
4933433F19Rik	0	0	0	0	0	0	0	0	0	0
4933433G15Rik	41	67	22	21	14	30	12	26	9	12
4933433G19Rik	1038	972	1510	1135	1379	1302	972	1224	1147	590
4933433H22Rik	0	0	0	0	0	0	0	0	0	0
4933433P14Rik	893	977	1305	1082	1054	1147	856	1098	1091	513
4933433P16Rik	1	0	2	1	2	0	1	0	0	0
4933434E20Rik	5084	5453	6592	5439	6599	5635	4414	5771	4937	2316
4933434I20Rik	33	29	8	8	5	5	5	9	6	6
4933434M16Rik	0	0	0	0	0	0	0	0	0	0
4933435F18Rik	2	1	0	0	0	0	0	0	0	0
4933436C20Rik	338	273	331	182	215	146	234	261	354	135
4933436E23Rik	1	1	6	2	1	1	2	0	1	0
4933436I01Rik	0	0	0	0	0	0	0	0	0	0
4933437F05Rik	724	644	671	420	319	200	479	518	591	257
4933438A12Rik	0	0	0	0	0	0	0	0	0	0
4933438B17Rik	0	0	0	0	0	0	0	0	0	0
4933438K21Rik	85	71	77	45	39	24	48	60	73	44
4933439C10Rik	1252	1209	974	829	897	803	750	807	858	274
4933439F18Rik	18417	15786	19174	14338	14618	10967	14828	16121	16542	7752
4933439K11Rik	24	23	23	26	47	44	23	22	29	8
4933440J02Rik	0	0	0	0	0	0	0	0	0	0
4933440M02Rik	6	9	11	8	9	6	22	11	11	11
5031410I06Rik	3	2	0	0	1	0	1	0	2	0
5031414D18Rik	0	6	6	3	5	1	4	2	1	4
5031425E22Rik	648	549	729	608	1565	728	900	667	1016	225
5031425F14Rik	1	0	0	0	1	0	1	0	0	0
5031426D15Rik	0	0	0	0	0	0	0	0	0	0
5031434C07Rik	0	2	0	1	1	1	1	0	0	0
5031434O11Rik	10	23	6	15	13	19	2	13	6	2
5031439G07Rik	4364	4323	6069	6079	7843	6486	5130	5771	5037	1975
5033403H07Rik	0	0	0	0	0	0	0	0	0	0
5033404E19Rik	29	64	26	19	11	11	15	32	25	19
5033406O09Rik	96	94	73	69	45	27	83	100	77	36
5033411D12Rik	20	16	14	9	14	5	12	7	11	2
5033414D02Rik	1109	1316	1534	1287	1500	1551	1163	1332	1354	632
5133400J02Rik	640	690	571	467	240	148	375	507	455	226
5133401N09Rik	1086	1299	1227	1212	1613	1961	893	1129	978	371
5330411J11Rik	8	28	40	40	19	11	34	33	41	25
5330413P13Rik	32	47	11	19	22	19	6	16	12	2
5330416C01Rik	3	0	1	0	2	1	0	2	0	0
5330417C22Rik	61	50	13	11	13	6	14	16	14	7
5330426P16Rik	145	144	51	78	32	60	48	59	42	25
5330429C05Rik	8	4	2	1	0	0	0	1	0	0
5330430P22Rik	350	186	283	163	190	149	228	191	248	49
5330434G04Rik	1	3	1	0	5	1	0	1	0	0
5330437I02Rik	15	24	13	12	13	11	2	12	8	8
5330439A09Rik	1	2	0	0	1	0	0	0	1	1
5330439B14Rik	0	0	0	4	3	1	1	3	0	0
5430401F13Rik	1	1	0	0	1	1	1	1	0	0
5430402E10Rik	0	0	0	0	0	0	0	0	0	0
5430402O13Rik	7	8	8	3	18	6	4	5	5	6
5430403G16Rik	1559	1741	2269	1671	1372	1266	1627	1829	1897	1369
5430405G05Rik	45	39	24	22	40	30	29	27	22	9
5430405H02Rik	4851	4451	3981	3387	4290	2449	3069	3497	3376	1390
5430407P10Rik	384	311	517	407	489	470	517	460	420	128
5430411K18Rik	5315	4821	5487	4297	4496	3172	4498	4918	5119	2256
5430416N02Rik	2323	2047	2541	1640	2263	1441	2420	1975	2816	758
5430416O09Rik	0	1	1	1	0	0	0	0	0	0
5430417L22Rik	213	232	293	279	279	299	136	269	181	73
5430419D17Rik	0	1	1	0	1	0	0	1	0	0
5430421F17Rik	3	0	2	0	0	0	0	0	1	0
5430421N21Rik	0	1	0	0	3	2	0	0	0	0
5430425J12Rik	0	0	0	0	1	0	0	0	0	0
5430427M07Rik	0	1	3	1	2	0	1	3	2	1
5430427O19Rik	1	0	0	0	0	0	0	0	0	0
5430428K19Rik	0	0	0	0	0	1	0	0	0	0
5430434I15Rik	0	0	0	0	0	0	0	0	0	0
5430435G22Rik	21	31	5	14	7	12	2	6	0	1
5430437J10Rik	0	0	0	0	0	0	1	0	0	0
5430437P03Rik	7503	6817	7745	6227	6312	5417	6238	6576	7598	2676
5430440P10Rik	3	0	1	2	3	4	1	1	3	4
5530400C23Rik	0	0	0	0	0	0	0	0	0	0
5530401A14Rik	0	0	0	0	0	0	0	0	0	0
5530401N12Rik	813	538	706	584	559	385	551	482	666	151
5530601H04Rik	722	869	952	689	710	636	588	705	652	358
5730403B10Rik	9806	9713	13496	11367	13856	11032	10488	11498	11864	4737
5730403I07Rik	16	16	27	15	17	4	25	19	16	11
5730405O15Rik	215	216	111	79	52	30	92	73	109	49
5730408K05Rik	327	261	344	214	360	66	560	227	720	53
5730409E04Rik	579	520	551	448	339	276	397	524	519	152
5730412P04Rik	1	0	0	0	1	0	0	0	0	0
5730416F02Rik	2	3	4	3	3	2	3	3	8	2
5730419I09Rik	13441	11005	9832	7286	7034	5184	7827	7880	8968	4288
5730420D15Rik	76	57	38	34	36	13	50	47	41	21
5730422E09Rik	32	35	25	28	36	39	22	35	17	15
5730435O14Rik	1	0	2	0	0	0	0	1	0	0
5730437C11Rik	0	1	0	0	2	2	0	0	0	1
5730437N04Rik	5223	5107	6168	4839	5933	4276	5095	5158	5951	1918
5730455O13Rik	3504	3076	3579	2455	2378	1928	2623	2731	3125	1715
5730455P16Rik	3432	3241	2953	2359	2817	2510	1913	2417	2239	1296
5730457N03Rik	91	167	83	160	407	646	20	134	10	31
5730460C07Rik	0	0	0	0	0	0	0	0	0	0
5730469M10Rik	1544	1580	2816	2244	1743	1249	2472	2462	2684	1348
5730480H06Rik	232	309	263	209	239	244	138	223	162	113
5730494M16Rik	3979	3553	3503	2567	3120	2623	2416	2825	3143	1562
5730494N06Rik	5188	4477	6318	4039	5019	3743	4871	4359	5432	2537
5730507C01Rik	667	676	705	576	436	504	592	578	575	527
5730508B09Rik	107	105	113	78	57	71	77	74	74	60
5730522E02Rik	11	11	28	18	15	11	16	9	16	5
5730528L13Rik	7518	6157	5454	4234	4270	3255	3969	4537	5038	2070
5730559C18Rik	3077	2429	2461	1988	2222	1465	2258	1901	2480	679
5730577I03Rik	103	94	106	66	126	69	70	78	97	44
5730588L14Rik	26	33	12	15	13	12	10	13	10	5
5730590G19Rik	21420	18402	27436	22008	18031	12594	21154	23955	28643	15146
5830403L16Rik	0	0	0	0	1	1	0	0	0	0
5830403M04Rik	8	7	5	7	43	27	26	16	32	6
5830405N20Rik	0	0	0	0	0	0	0	1	1	0
5830411N06Rik	0	1	0	0	0	0	0	0	1	0
5830415F09Rik	2357	2161	2749	1866	1659	1076	1903	1920	2465	942
5830416I19Rik	0	0	8	8	5	1	6	15	9	4
5830416P10Rik	19	52	24	15	11	3	9	11	13	8
5830417I10Rik	8247	7397	7629	6524	6760	5798	5845	7106	7164	3308
5830418K08Rik	17785	15695	19712	14966	15310	13175	15032	16960	18396	10844
5830418P13Rik	43	70	62	63	45	23	41	55	36	21
5830428H23Rik	649	793	642	614	496	488	431	534	425	290
5830428M24Rik	1	2	0	1	3	0	2	0	1	0
5830432E09Rik	1	0	2	2	1	2	1	2	1	0
5830433M19Rik	3520	3169	3965	2621	2582	2193	2989	2421	3368	2051
5830444B04Rik	152	188	176	121	108	52	128	165	207	27
5830473C10Rik	5	3	3	5	5	1	0	1	0	0
5930403L14Rik	13	13	13	15	31	15	23	23	16	11
5930412G12Rik	252	299	595	539	529	447	435	488	476	210
5930416I19Rik	6842	5842	5419	4531	5128	4539	4082	4931	5525	2171
5930434B04Rik	456	477	429	461	688	604	316	472	367	161
6030405A18Rik	191	209	179	168	123	116	92	177	106	93
6030407O03Rik	2	3	3	1	2	0	1	1	1	1
6030408B16Rik	3	1	6	2	9	4	14	4	5	1
6030419C18Rik	231	182	462	396	341	172	377	427	421	162
6030422M02Rik	96	85	117	85	68	31	86	92	105	76
6030429G01Rik	2860	2798	4554	4406	3993	3071	3618	4735	4858	1472
6030440G07Rik	0	2	0	0	1	0	1	4	1	0
6030446N20Rik	408	355	366	282	258	236	268	302	236	126
6030455H03Rik	49	83	239	276	95	96	166	256	234	114
6030458C11Rik	13521	12458	15327	11394	9615	8127	11175	12257	12220	6607
6030466F02Rik	0	0	6	1	1	0	3	0	0	0
6030468B19Rik	5	3	3	5	15	17	6	4	5	5
6030471H07Rik	0	0	0	0	0	0	0	0	0	0
6030498E09Rik	0	1	0	1	0	0	0	0	0	0
6230400D17Rik	1829	1756	1357	766	1042	555	739	1456	1237	278
6230409E13Rik	865	890	854	967	1745	1815	577	878	535	334
6230427J02Rik	148	182	196	224	659	608	120	172	109	54
6330403A02Rik	6	10	3	4	14	20	1	1	1	0
6330403K07Rik	551	465	567	384	1215	709	417	390	476	106
6330406I15Rik	2	1	0	1	2	0	1	1	0	0
6330407A03Rik	0	0	0	0	1	0	0	0	1	0
6330407J23Rik	742	540	224	213	571	307	180	184	234	100
6330408A02Rik	1164	1195	1119	957	1599	1204	822	1074	906	302
6330409D20Rik	68	46	117	98	90	61	90	107	91	25
6330409N04Rik	1909	1624	1989	1283	1859	1606	1515	1466	1665	933
6330410L21Rik	34	55	394	229	429	160	426	354	858	213
6330415B21Rik	0	0	0	0	0	0	0	0	0	0
6330416G13Rik	1484	1514	2120	1795	1707	1265	1810	1949	1998	758
6330418K02Rik	173	194	152	153	192	211	72	145	116	43
6330439K17Rik	293	342	519	406	496	334	328	341	360	206
6330503K22Rik	12272	11030	13249	9375	10197	7831	9178	10174	10615	5555
6330512M04Rik	3	6	13	6	15	7	11	7	6	6
6330527O06Rik	0	1	0	0	2	0	1	0	1	0
6330545A04Rik	187	123	172	138	146	131	155	153	148	53
6330549D23Rik	160	140	197	108	148	145	97	113	139	78
6330578E17Rik	15362	14888	22182	17293	17413	15015	15971	18293	18416	9694
6430411K18Rik	158	176	43	32	59	56	27	43	37	26
6430527G18Rik	7181	5117	9454	7072	6497	5541	8086	5945	7242	3193
6430531B16Rik	43	60	20	17	28	16	29	33	23	11
6430548G04	10	16	30	20	38	27	22	17	28	13
6430548M08Rik	58	63	111	102	254	127	105	107	47	17
6430550D23Rik	46	44	69	26	156	60	106	65	113	27
6430562O15Rik	4138	3815	3702	2691	3090	1960	2918	2899	3815	1144
6430571L13Rik	116	108	161	150	133	99	122	137	177	48
6430573F11Rik	398	318	624	449	655	465	456	548	513	212
6430598A04Rik	1384	1147	1783	1638	1353	975	1517	1600	1704	481
6430628N08Rik	0	0	2	1	14	3	4	1	12	0
6430704M03Rik	89	113	111	120	81	62	84	120	112	92
6430706D22Rik	34222	33016	34194	27637	30391	24486	24841	28814	32768	14015
6430710C18Rik	0	1	0	5	0	2	1	0	1	1
6530401N04Rik	2203	1881	2110	1562	1520	1446	1394	1592	1658	755
6530402F18Rik	5	8	11	16	53	31	2	9	1	3
6530409C15Rik	24	25	51	27	40	44	29	32	24	9
6530411M01Rik	5	6	2	3	10	9	0	3	1	2
6530418L21Rik	286	343	473	453	601	713	219	447	225	135
6720401G13Rik	34967	34947	62589	50847	47950	34673	48939	56061	58036	23431
6720416L17Rik	20	25	28	38	120	159	5	18	1	3
6720456B07Rik	10940	10180	13158	10108	11278	8945	10294	11591	11966	4858
6720456H20Rik	753	753	697	739	1462	1421	471	799	543	336
6720463M24Rik	8386	7370	8553	6339	7399	5446	6527	7114	8875	3986
6720468P15Rik	4	5	3	2	30	2	8	2	9	6
6720483E21Rik	14	15	7	6	4	6	5	9	2	0
6720489N17Rik	857	1026	673	582	959	1071	428	662	474	430
6820408C15Rik	58	59	30	33	30	30	19	23	32	5
7330404K18Rik	0	2	1	0	17	6	8	4	3	2
7420426K07Rik	4	1	4	7	4	2	1	4	5	3
7420461P10Rik	1	1	1	0	16	1	8	0	8	1
7420701I03Rik	0	1	0	0	0	0	0	0	0	0
[truncated: 23,315 more rows]
