# Supplementary material for: Heterogeneous lineage marker expression in naive embryonic stem cells is mostly due to spontaneous differentiation
Source: Sci Rep. 2015 Aug 21;5:13339. doi: 10.1038/srep13339 (PMC4544010; doi:10.1038/srep13339)
Supplement: Supplementary Table S2 [file srep13339-s3.xls]

## Sheet: STABLE2.csv
Supplementary Table S2: Table including the output of the DESeq procedure (fold changes and differential expression p-values) as well as mean RPKM values for every gene in each biological sample.
Gene_Symbol	first_annot	annot_type	Length	strand	chr	startpos	endpos	DESEQlog2Fold_from.Stem.to.Diff	DESEQlog2Fold_from.VNP(+).to.VNP(-)	DESEQpadj_from.Stem.to.Diff	DESEQpadj_from.VNP(+).to.VNP(-)	DESEQpval_from.Stem.to.Diff	DESEQpval_from.VNP(+).to.VNP(-)	rpkm_Diff	rpkm_Stem	rpkm_VNP(-)	rpkm_VNP(+)	rpkm_VNP(++)
0610005C13Rik	NR_038166	refseq	1122	-	7	52823165	52830546	1.51823	-0.00146482	0.00211434	1	0.0001903	0.998006	1.6952	0.582483	0.517462	0.492775	0.378355
0610007C21Rik	NM_027855	refseq	961	+	5	31351013	31356996	-0.486522	0.00692438	0.0241163	1	0.00329697	0.937673	12.7084	17.5312	17.3192	16.3969	14.3105
0610007L01Rik	NM_027854	refseq	3669	+	5	130698205	130719635	-0.236137	-0.0424978	0.135444	1	0.0288346	0.799871	20.2669	23.5193	22.6845	22.1827	22.4552
0610007N19Rik	NR_038186	refseq	1483	-	15	32170323	32174417	-0.0892751	0.537369	1	0.438806	0.736493	0.13113	0.822627	0.86042	1.44156	0.946045	0.632399
0610007P08Rik	NM_001013608	refseq	5567	+	13	63916628	64001609	0.214937	0.00168969	0.381761	1	0.120085	0.979258	10.8341	9.18892	9.71223	9.21705	10.2023
0610007P14Rik	NM_021446	refseq	1185	-	12	87156405	87165495	-0.122986	-0.0153876	0.648097	1	0.276394	0.918791	28.0774	30.1023	29.1478	28.0033	26.8642
0610007P22Rik	NM_026676	refseq	1193	+	17	25377115	25379744	0.00337421	-0.134041	1	0.908851	0.964842	0.487964	18.1712	17.8637	16.2526	16.9559	14.2425
0610008F07Rik	NR_027970	refseq	843	-	2	163319540	163367457	Inf	NA	1	NA	1	NA	0.00342662	0	0	0	0
0610009B14Rik	NR_037995	refseq	939	-	12	81787362	81793453	0.613998	-0.650825	1	1	0.833259	0.84475	0.0830496	0.0532428	0.0259922	0.0392388	0.011016
0610009B22Rik	NM_025319	refseq	795	-	11	51498887	51502136	0.369551	-0.272917	0.0604338	0.518782	0.0102936	0.172522	20.9022	15.9137	12.2333	14.0597	14.3332
0610009D07Rik	NM_025323	refseq	1116	+	12	4824414	4834465	0.313594	-0.0677567	0.0431379	1	0.00672005	0.669787	53.5731	42.4101	39.802	39.6959	41.2074
0610009E02Rik	OTTMUST00000030668	vega	1609	+	2	26301216	26314899	-1.12536	0.415145	3.81e-15	0.117403	4.16e-17	0.0188715	4.67638	10.0404	13.0612	9.30042	9.25428
0610009L18Rik	NR_038126	refseq	619	+	11	120209992	120212504	0.335846	0.844614	1	0.898896	0.786535	0.475305	0.188074	0.147415	0.297509	0.157277	0.134018
0610009O20Rik	NM_024179	refseq	2404	+	18	38409903	38422283	0.142196	-0.000258472	0.555714	1	0.21133	0.983448	20.9829	18.7537	19.833	18.8695	15.7325
0610010F05Rik	NM_027860	refseq	4140	-	11	23473776	23533631	0.380958	0.68394	0.0263713	0.0029025	0.00369223	0.000161339	4.96203	3.75278	5.5929	3.30349	3.45594
0610010K14Rik	NM_001177601	refseq	886	-	11	70048706	70051416	0.262919	-0.0118552	0.12354	1	0.0256242	0.984174	39.283	32.2637	32.2176	30.8111	28.9512
0610010O12Rik	NM_001081365	refseq	595	+	18	36508278	36553024	-0.369548	-0.521938	0.130633	0.314245	0.0275347	0.0774785	9.31324	11.8613	9.83509	13.4532	10.1602
0610011F06Rik	NM_026686	refseq	811	+	17	26012445	26014108	-0.155177	0.201937	0.755795	0.75356	0.361779	0.333023	8.28283	9.09671	11.0908	9.16623	7.68866
0610011L14Rik	NM_001164818	refseq	3590	+	2	156373312	156394708	0.164173	-0.0558617	0.463703	1	0.16015	0.723332	9.65522	8.49009	8.22398	8.12658	7.151
0610012D04Rik	OTTMUST00000070688	vega	531	-	17	87761579	87763802	1.4136	0.379453	1	1	0.942828	0.976083	0.0154803	0.00585457	0.0443645	0.0322773	0.0344354
0610012G03Rik	NR_027897	refseq	1471	-	16	31947137	31948607	-0.33147	0.0412437	0.0901841	1	0.0170274	0.824133	7.85514	9.7448	10.1679	9.38753	8.32843
0610012H03Rik	NM_028747	refseq	1598	+	2	105064499	105220017	-0.688141	0.343943	0.885541	1	0.489958	0.810107	0.0429592	0.0679883	0.0871456	0.0656687	0.094878
0610025J13Rik	OTTMUST00000019114	vega	707	+	4	97988139	97998482	Inf	Inf	1	1	1	0.94673	0.00377042	0	0.00793832	0	0
0610030E20Rik	NM_026696	refseq	4634	+	6	72297311	72303154	0.0302832	0.250442	1	0.695162	0.785797	0.285514	4.7113	4.54845	4.91026	3.9255	3.71383
0610031J06Rik	NM_020003	refseq	1537	+	3	88128945	88132553	-0.744325	-0.362256	7.91e-10	0.176571	1.75e-11	0.0334356	29.1645	48.1525	37.7241	46.1719	36.3581
0610031O16Rik	NR_045760	refseq	824	-	3	137873681	137902627	NA	Inf	NA	1	NA	0.991901	0	0	0.00340558	0	0
0610037L13Rik	NM_028754	refseq	1551	+	4	107562504	107570407	0.0855046	-0.0565945	0.915318	1	0.524063	0.746507	14.8552	13.7804	13.6609	13.4946	13.7315
0610037P05Rik	NM_025345	refseq	1422	-	16	14299337	14317425	0.0992384	-0.0574715	0.86889	1	0.469705	0.765549	16.0145	14.7116	14.6714	14.5184	14.8127
0610038B21Rik	NR_028125	refseq	1523	+	8	80040955	80042477	-0.0158582	1.08543	1	0.206894	1	0.0418465	0.390957	0.390714	0.829397	0.371761	0.273253
0610038L08Rik	NR_045447	refseq	1349	-	17	29715761	29733250	0.188346	-0.283661	0.805119	0.752167	0.405258	0.330991	2.18205	1.88772	1.89822	2.20149	1.73775
0610038P03Rik	OTTMUST00000038478	vega	716	+	2	155418055	155420691	-1.16354	-1.22178	7.79e-06	0.034842	3.61e-07	0.00374862	2.34277	5.15299	3.07007	6.83574	3.86911
0610039K10Rik	NR_028113	refseq	951	+	2	163470586	163471536	0.159686	0.302766	0.918192	0.587479	0.527987	0.212748	4.74379	4.18155	5.25778	4.04717	2.91176
0610040B09Rik	OTTMUST00000003989	vega	596	-	11	96152338	96168224	-1.89421	4.55451	0.309063	0.00292277	0.0883626	0.000163003	0.284817	1.04916	6.32326	0.25962	0.0532965
0610040B10Rik	NR_027874	refseq	440	+	5	144090987	144094383	0.466215	1.16383	0.910663	0.549288	0.517833	0.189959	0.621084	0.444752	0.958976	0.407292	0.313211
0610040F04Rik	NR_040758	refseq	1734	-	6	108527033	108610928	-1.28101	0.282142	5.35e-09	0.606356	1.37e-10	0.224849	1.08715	2.60684	3.5428	2.77102	1.77588
0610040J01Rik	NM_029554	refseq	1870	+	5	64203734	64290858	0.423024	0.989646	0.836509	0.327662	0.434245	0.082939	0.27635	0.202559	0.45991	0.220908	0.191755
0610043K17Rik	NR_040640	refseq	618	+	4	101026388	101071790	-1.23555	-0.816254	0.302917	0.720577	0.0859776	0.304842	0.181195	0.420393	0.259335	0.433177	0.6102
0910001L09Rik	NM_001081108	refseq	877	+	5	138696710	138700623	0.0475202	-0.45385	1	0.171032	0.707291	0.0318995	21.7297	20.7132	16.3297	21.2961	17.6989
100043387	uc009vcg.1	ucsc	3515	+	2	176455231	176792580	0.14977	-0.28058	1	1	0.861783	0.752338	0.125217	0.110655	0.0951302	0.110293	0.0876594
1100001G20Rik	NM_183249	refseq	438	+	11	83560442	83566148	NA	Inf	NA	1	NA	0.960646	0	0	0.0128137	0	0
1110001A16Rik	NM_001177403	refseq	1513	+	17	79315839	79320388	-0.152807	-0.195894	0.509784	0.676614	0.184688	0.272038	20.4771	22.3972	19.5066	21.1811	24.2245
1110001J03Rik	NM_025363	refseq	441	+	6	38484861	38489449	-0.20398	-0.125935	0.874268	1	0.477296	0.733206	13.8953	15.7502	12.3687	12.7304	11.5239
1110002B05Rik	NM_134054	refseq	1363	-	12	55746361	55757559	-0.42379	0.263116	0.019639	0.825804	0.0025718	0.399321	16.2277	21.393	22.3391	17.5949	20.1443
1110002E22Rik	OTTMUST00000089301	vega	9647	+	3	137728016	137744376	Inf	2.77577	1	1	0.838302	0.777394	0.000828968	0	0.00204963	0.000290099	0.00074723
1110002L01Rik	NR_030694	refseq	3300	-	12	3403883	3426747	0.591948	0.0342633	1.58e-05	1	7.82e-07	0.920816	12.4805	8.15526	8.50834	7.90045	6.95262
1110002N22Rik	NM_183275	refseq	1287	-	11	79950180	79955655	0.481731	-0.363089	0.00191222	0.228178	0.00016946	0.0481976	23.6341	16.6538	11.1288	13.6044	15.2824
1110003E01Rik	NM_133697	refseq	2084	-	5	65839994	65884074	-0.286758	-0.0916757	0.170466	1	0.0394389	0.613097	5.14835	6.1871	6.30913	6.37409	5.92374
1110004E09Rik	NM_026502	refseq	1163	-	16	90926056	90935094	-0.0685766	-0.191965	0.94659	0.733961	0.564727	0.315393	17.6592	18.2259	15.5286	16.8427	15.3105
1110004F10Rik	NM_019772	refseq	1400	+	7	123236894	123248724	-0.0541861	0.136181	0.970784	0.831635	0.603353	0.404624	44.9969	46.0004	49.1125	42.4444	39.9965
1110005A03Rik	NM_028865	refseq	1039	+	11	116704829	116711054	-0.160367	-0.195139	0.72951	0.829125	0.336831	0.402412	5.75535	6.33234	5.43763	5.90372	5.37811
1110006O24Rik	NR_027810	refseq	768	-	5	116081058	116081825	0.24451	0.375502	1	1	0.783144	0.718647	0.295662	0.245836	0.386356	0.282377	0.184747
1110007C09Rik	NM_026738	refseq	804	-	13	49298320	49311395	0.167048	-0.260201	0.900898	0.904542	0.507217	0.482938	7.3256	6.43794	6.82771	7.75845	5.41193
1110008F13Rik	NM_026124	refseq	1050	+	2	156688858	156699298	0.124675	0.304163	0.631472	0.314132	0.264762	0.0774277	42.1792	38.1237	44.7685	34.4069	34.7091
1110008J03Rik	NM_133908	refseq	1666	-	5	121059069	121062598	0.136899	-0.455847	0.764283	0.211209	0.369008	0.0430219	7.12793	6.3818	4.86776	6.34461	5.58638
1110008L16Rik	NM_025373	refseq	3117	+	12	56403624	56483478	0.220654	-0.201179	0.250226	0.646018	0.0661122	0.249721	11.5858	9.79052	8.62172	9.42181	9.88661
1110008P14Rik	NM_198001	refseq	657	-	2	32234621	32237435	-0.0764153	-0.677623	1	0.188079	0.722269	0.0363491	8.98883	9.32858	6.20412	9.38386	8.41896
1110012J17Rik	NM_001114098	refseq	7278	-	17	66686322	66799090	-0.0140897	0.0183439	1	1	0.922565	0.883807	11.944	11.8884	12.6769	11.8733	10.4026
1110012L19Rik	NM_026787	refseq	1057	+	X	67639088	67642591	0.131824	0.505238	0.732214	0.170176	0.339785	0.0316462	11.5505	10.3877	14.6002	9.77769	8.70751
1110014N23Rik	NM_001081041	refseq	2631	-	19	6067842	6077187	-0.333861	-0.201912	0.0939426	0.778578	0.0179491	0.354715	8.81957	10.9608	10.1252	11.048	9.49555
1110015O18Rik	NR_045272	refseq	1533	+	3	4798708	4814911	NA	#NAME?	NA	1	NA	1	0	0	0	0.00182556	0
1110017D15Rik	NM_001253777	refseq	1119	-	4	41452042	41464366	-0.621145	0.653318	1	1	0.733891	0.770853	0.0194561	0.0293604	0.0427478	0.0257348	0.0412706
1110017F19Rik	NM_001162998	refseq	975	+	11	115773331	115775231	0.337747	-0.396663	1	1	0.68747	0.661141	0.268433	0.208985	0.191153	0.237967	0.25345
1110018G07Rik	NM_178065	refseq	5433	-	12	86259099	86311836	0.0169859	0.0410134	1	1	0.854007	0.858607	7.52991	7.33396	7.57248	6.99651	6.57762
1110018J18Rik	NM_025370	refseq	972	-	13	64393144	64414018	-0.259921	0.149629	0.363244	0.907675	0.111373	0.48653	6.16295	7.27186	8.5391	7.32267	6.58685
1110018N20Rik	OTTMUST00000038844	vega	996	+	2	167014607	167018025	0.679693	0.63138	1	1	0.674278	0.710643	0.0936835	0.0579564	0.0906787	0.055016	0.0391298
1110019D14Rik	NR_045995	refseq	1498	+	6	13821569	13846421	0.60451	-0.47589	0.0232863	0.452088	0.00315185	0.137757	3.36952	2.18296	1.93999	2.57502	2.30218
1110020A21Rik	NR_027930	refseq	853	-	17	85354307	85357050	0.135148	0.088656	1	1	0.892547	0.907889	0.360997	0.323196	0.328506	0.294152	0.262251
1110020G09Rik	NM_001085410	refseq	3731	+	15	9001009	9040244	0.0603235	-0.204004	1	0.657419	0.68262	0.259039	20.4733	19.3188	16.7718	18.3333	19.5771
1110021J02Rik	NM_001163741	refseq	4608	-	17	29832922	29853962	-0.202689	0.326949	0.575939	0.382584	0.224937	0.105157	4.47054	5.07146	6.14064	4.65333	4.05591
1110021L09Rik	NM_183116	refseq	2837	+	10	23516792	23547774	-0.457983	-0.49428	0.072688	0.0827694	0.0129372	0.0117416	4.15643	5.61485	3.90085	5.2222	5.43425
1110028C15Rik	NM_001122738	refseq	4655	-	1	66765817	66864169	0.0844306	0.0963357	1	1	0.657897	0.686842	2.08198	1.9307	2.2285	1.97513	2.28493
1110028F11Rik	NR_045139	refseq	2705	+	11	87513026	87518829	0.00552867	-0.804983	1	1	1	0.915809	0.00205336	0.00201907	0.0052349	0.00853389	0
1110028F18Rik	NR_045470	refseq	1341	+	8	109111043	109118720	0.198516	-1.66971	1	1	1	0.752101	0.0203771	0.0174818	0.00491494	0.0148679	0.00537549
1110031I02Rik	NM_025402	refseq	1243	-	11	121038907	121065962	-0.395396	0.0569878	0.171672	1	0.0398381	0.758748	4.52488	5.8674	6.19183	5.65164	5.29234
1110032A03Rik	NM_023483	refseq	1782	-	9	50570933	50576257	0.452329	0.49652	0.150664	0.315555	0.0331586	0.0782872	2.29591	1.65347	2.35471	1.58955	1.43253
1110032A04Rik	NM_001164210	refseq	1785	-	3	69623461	69663818	#NAME?	Inf	1	1	0.841654	0.911	0	0.00174161	0.0036924	0	0.00310271
1110032F04Rik	NM_001167996	refseq	2578	+	3	68673508	68676085	-1.24354	0.414822	0.112139	0.834211	0.0226911	0.40765	0.11652	0.269775	0.323199	0.229838	0.26441
1110034A24Rik	NM_027269	refseq	2639	-	12	70290825	70299416	-0.212963	0.343869	0.352934	0.296779	0.106368	0.0710727	5.68843	6.49677	8.08416	6.05068	5.58192
1110034B05Rik	NM_001037742	refseq	1413	-	1	57445088	57463518	-0.00944435	-0.105262	1	0.987753	0.89136	0.595659	7.6823	7.60774	7.18097	7.34148	8.27571
1110034G24Rik	NM_028637	refseq	1471	+	2	132516019	132576791	-0.136094	-0.236949	0.797231	0.755231	0.397771	0.334692	4.23987	4.58612	3.91131	4.3725	4.48498
1110035M17Rik	NR_045780	refseq	537	-	11	95561420	95574068	3.04863	1.17233	0.289726	0.917862	0.0811017	0.499537	0.272643	0.0320774	0.190911	0.0801155	0.0340507
1110036E04Rik	NR_040713	refseq	777	+	9	63897636	63901907	Inf	-2.08458	1	1	0.7942	0.887373	0.0142969	0	0.00361158	0.0147055	0.0123698
1110037F02Rik	NM_001081183	refseq	7115	+	4	11413105	11478290	0.0504185	0.0890777	0.987604	1	0.628955	0.628823	10.4481	9.94176	10.256	9.15277	9.63612
1110038B12Rik	NR_027943	refseq	586	-	17	35087181	35089413	-0.21037	-0.18026	0.199206	0.979007	0.0484664	0.577421	91.2662	103.915	90.3106	97.2266	75.5168
1110038D17Rik	NM_175133	refseq	2910	-	10	74969559	74980067	-0.0937735	0.260689	0.960205	0.644159	0.587126	0.248514	3.96485	4.17779	4.97863	3.95202	3.10699
1110038F14Rik	NM_054099	refseq	1091	+	15	76778974	76781161	-0.0421343	-0.0955906	1	0.988889	0.758575	0.597128	17.9528	18.2146	16.7738	17.0132	16.0006
1110046J04Rik	NR_040707	refseq	777	+	13	34027901	34052050	0.839631	1.18919	0.853043	0.753266	0.454223	0.332737	0.217597	0.119603	0.245827	0.10264	0.114837
1110049F12Rik	NM_025411	refseq	1538	-	4	135531517	135543159	-0.136077	0.240285	0.59299	0.465176	0.236996	0.144224	22.5636	24.4262	27.1298	21.8175	20.5496
1110050K14Rik	NR_045471	refseq	2380	-	8	123578782	123606932	-1.99992	3.77401	0.55984	0.157563	0.213724	0.0283379	0.00354747	0.0138043	0.119987	0.00837724	0.012423
1110051M20Rik	NM_175123	refseq	1979	-	2	91117985	91284799	-0.293363	0.43024	0.195425	0.175238	0.0472443	0.0330056	3.86576	4.66479	6.75249	4.76465	4.21779
1110054M08Rik	NR_037954	refseq	854	-	16	24392642	24393741	0.747962	0.915014	0.521112	0.539484	0.19128	0.183993	0.659754	0.387457	0.664567	0.336138	0.247258
1110054O05Rik	NM_001013577	refseq	3216	-	4	59782519	59796727	0.103998	-0.126363	0.742741	0.886503	0.34968	0.461741	10.5259	9.65668	8.23933	8.55367	8.1777
1110057K04Rik	NM_172401	refseq	2737	+	12	8214913	8292565	-0.207854	0.11597	0.30434	0.940321	0.086604	0.527301	8.5972	9.78564	10.913	9.57175	9.57636
1110058L19Rik	NM_026503	refseq	667	-	1	24002778	24012479	-0.145293	0.135045	0.760961	0.970996	0.366229	0.56414	8.44195	9.18252	9.17364	7.91467	8.54453
1110059E24Rik	NM_025423	refseq	1428	-	19	21671803	21727281	-0.0532404	0.170188	0.98713	0.771945	0.628175	0.348666	15.2188	15.5336	16.9631	14.3235	15.7316
1110059G10Rik	NM_025419	refseq	3361	-	9	122854207	122860118	-0.236516	0.112451	0.45025	1	0.152807	0.678049	1.55111	1.79732	1.73555	1.52346	1.82894
1110059M19Rik	NM_026841	refseq	1109	+	X	42444081	42445967	NA	NA	NA	NA	NA	NA	0	0	0	0	0
1110065P20Rik	NM_001142727	refseq	762	-	4	124526729	124527974	-0.0378976	0.0192621	1	1	0.803247	0.886419	6.84674	6.91938	7.57842	7.0901	4.7441
1110067D22Rik	NM_173752	refseq	3635	-	11	20723358	20731111	-0.385234	0.586009	0.0117037	0.0167635	0.00139355	0.00147782	7.04319	9.05754	12.3722	7.83005	8.06937
1190002F15Rik	NR_037956	refseq	607	+	6	134879110	134901736	0.992423	-0.0019938	0.00143688	1	0.000121214	0.986863	5.83579	2.89172	2.84369	2.70509	3.04135
1190002H23Rik	NM_025427	refseq	914	-	14	79688557	79701442	-1.5424	0.154291	0.51562	1	0.187937	0.933676	0.0452112	0.13054	0.13901	0.118635	0.101856
1190002N15Rik	NM_001033145	refseq	3950	-	9	94418283	94438500	-0.462509	0.132881	0.00687379	0.948148	0.000744078	0.536658	7.32993	9.92626	11.7852	10.1873	10.9535
1190003J15Rik	NM_029821	refseq	675	+	7	148021395	148023867	0.439913	-1.01002	0.14816	0.0169246	0.032414	0.00149591	7.68151	5.57279	3.13692	6.00515	5.73147
1190003K10Rik	NM_001195435	refseq	1097	-	13	64582554	64599100	NA	Inf	NA	1	NA	0.991901	0	0	0.00255806	0	0
1190005F20Rik	NM_026876	refseq	2665	+	1	153275778	153305313	0.165067	0.210456	0.473155	0.706043	0.165345	0.294185	11.748	10.323	11.9531	9.81012	9.58937
1190005I06Rik	NM_197988	refseq	734	-	8	123132502	123158282	1.37441	-0.674755	2.12e-05	0.770572	1.09e-06	0.347094	7.11964	2.70551	1.7898	2.70922	2.42753
1190007F08Rik	NM_001163721	refseq	3442	-	4	153394579	153400153	0.161479	-0.228498	0.496516	0.572413	0.177156	0.203689	11.4379	10.0666	9.41369	10.4897	8.94295
1190007I07Rik	NM_001135567	refseq	748	-	10	82082596	82085973	0.209797	-0.660045	0.6292	0.0269137	0.262901	0.00271881	13.6357	11.6241	8.79589	13.2011	11.829
1200007C13Rik	OTTMUST00000039189	vega	2455	-	2	167653193	167659146	NA	NA	NA	NA	NA	NA	0	0	0	0	0
1200009I06Rik	NM_028807	refseq	2923	+	12	112655641	112669394	-0.311626	2.51281	1	0.350627	0.728603	0.0912385	0.155675	0.19219	0.476792	0.0800223	0.046366
1200011I18Rik	NM_026177	refseq	5448	-	14	76486039	76510622	-0.19143	-0.0176853	0.325279	1	0.0946181	0.890506	6.75806	7.60263	7.31588	7.03867	7.72895
1200011M11Rik	NM_024262	refseq	3221	-	11	86891234	86900279	-0.13468	-0.00806467	0.604008	1	0.245108	0.980563	10.5675	11.4306	11.8584	11.3208	10.9221
1200014J11Rik	NM_025818	refseq	6284	+	11	72861369	72897081	-0.0378472	-0.0275868	1	1	0.6888	0.866718	8.40539	8.49439	8.7083	8.42579	8.73006
1200016B10Rik	NM_025819	refseq	3668	-	1	153214829	153275565	-0.706858	-0.458069	8.07e-07	0.0669906	3.05e-08	0.0088416	7.262	11.6605	8.87346	11.5765	13.697
1300001I01Rik	NM_001081158	refseq	5399	+	11	74462997	74484349	-0.224305	-0.348233	0.151209	0.229263	0.0333341	0.0485917	24.8985	28.6604	22.921	27.7407	25.4015
1300002E11Rik	NR_037957	refseq	3597	+	16	21794420	21806198	-0.29351	-0.090448	0.677935	1	0.297424	0.666553	1.1889	1.43547	1.15936	1.17563	1.22906
1300002K09Rik	NM_028788	refseq	3606	+	4	45861819	45899880	-0.764532	2.7613	0.24003	0.000142619	0.0624343	3.91e-06	0.789452	1.32497	6.41247	0.903852	0.395691
1300010F03Rik	NM_027906	refseq	6928	+	14	79248985	79602117	-0.400741	-0.199213	0.00372351	0.617033	0.000362403	0.231586	5.48042	7.12872	6.6819	7.28622	6.81039
1300014I06Rik	NM_025831	refseq	1872	-	13	34719710	34744550	0.948039	2.93163	0.696393	0.000975745	0.310057	4.2e-05	1.14711	0.58991	2.23248	0.27879	0.159305
1300015D01Rik	NR_040321	refseq	3476	+	2	172950250	172958705	1.83229	#NAME?	1	1	0.835183	0.636302	0.00632749	0.00178871	0	0.00409228	0.00228457
1300017J02Rik	NM_027918	refseq	2275	-	9	103152860	103190627	0.275039	-0.20643	1	1	0.746585	0.860535	0.120313	0.0978384	0.105302	0.116238	0.0846894
1300018I17Rik	NM_028200	refseq	2779	-	8	125766256	125778075	-0.238005	-0.105138	0.34722	1	0.10399	0.649521	3.29357	3.8264	3.91044	3.99232	3.20823
1300018J18Rik	NM_027905	refseq	2360	+	15	88919537	88930770	-0.0353399	-0.101205	1	1	0.782898	0.642169	6.357	6.41489	6.59573	6.72376	5.9082
1500001M20Rik	NM_026894	refseq	1166	-	6	114954399	114987892	-0.495976	-0.243268	0.000401916	0.510908	2.88e-05	0.168026	18.7688	26.052	21.9256	24.6152	22.501
1500002O10Rik	NR_040496	refseq	889	-	2	70327997	70401414	-0.888566	1.41374	0.37947	0.165766	0.119207	0.0304453	0.20668	0.3774	1.098	0.393464	0.189927
1500002O20Rik	NM_028047	refseq	2232	+	7	25184647	25207796	-0.272245	-0.413275	0.107163	0.187381	0.0213664	0.0361626	11.4751	13.6504	11.0035	13.923	12.6244
1500003O03Rik	NM_019769	refseq	2594	+	2	119373443	119412758	-0.0318777	0.231205	1	0.538045	0.793634	0.183229	14.8789	14.9876	16.5809	13.4213	12.7926
1500004A13Rik	NR_015498	refseq	3629	-	3	88625932	88636409	0.139603	0.0384556	0.801485	1	0.401518	0.829757	2.20097	1.96695	2.19228	2.0291	1.80254
1500009C09Rik	NR_037698	refseq	1552	+	15	82086453	82091183	2.30126	-0.866605	0.199389	0.984998	0.0485384	0.590663	0.156181	0.0311844	0.0513411	0.0898511	0.0446344
1500009L16Rik	NM_001145198	refseq	1194	+	10	83185610	83225507	-0.0601939	-0.618705	1	0.16034	0.717836	0.0290436	6.78589	6.94779	4.12628	5.99539	6.33142
1500010J02Rik	NM_001013256	refseq	4167	+	11	68829413	68849975	0.175492	-0.330788	0.344879	0.233962	0.102967	0.0499566	39.7098	34.6218	28.3043	33.8383	29.3814
1500011B03Rik	NR_027817	refseq	1333	-	5	115258205	115263985	-0.128547	-0.215669	0.874365	0.83157	0.477659	0.404499	4.41462	4.75681	3.8028	4.18751	3.64685
1500011H22Rik	NM_026883	refseq	983	-	5	122814593	122821972	-0.159018	0.748424	0.582298	0.00249862	0.229191	0.000132576	13.7092	15.0745	22.612	12.7806	12.4532
1500011K16Rik	NR_015476	refseq	810	-	2	127617114	127618224	0.130882	-0.481245	0.974515	0.479405	0.608715	0.151895	5.74209	5.16225	3.54652	4.67802	4.36566
1500012F01Rik	NM_001081005	refseq	738	+	2	166888434	166891362	-0.408888	-0.388301	0.0128072	0.30453	0.00155916	0.073964	108.344	141.393	115.827	144.079	116.375
1500012K07Rik	NR_045814	refseq	2341	+	7	82453588	82476305	NA	-0.143862	NA	1	NA	1	0	0	0.00119872	0.00124498	0
1500015A07Rik	NR_029432	refseq	1864	+	18	61886044	61887907	-0.163481	-0.0828301	0.692586	1	0.307288	0.700393	4.38388	4.83889	4.36257	4.39589	3.82961
1500015L24Rik	NR_045817	refseq	778	+	19	20479778	20497275	Inf	NA	1	NA	1	NA	0.00742581	0	0	0	0
1500015O10Rik	NM_024283	refseq	888	+	1	43787447	43799409	0.481969	0.538128	1	1	0.714634	0.664133	0.129846	0.0915006	0.186366	0.122109	0.107313
1500016L03Rik	NR_038057	refseq	624	+	11	84339162	84349333	1.12549	4.21716	0.94994	0.279713	0.569439	0.0645827	0.0879398	0.0399921	0.265421	0.0136405	0.0115521
1500017E21Rik	NR_033510	refseq	2662	-	19	36693908	36763969	-0.621881	0.381686	0.107068	0.856894	0.0213395	0.430887	0.433997	0.655851	0.79218	0.57384	0.678696
1500031L02Rik	NM_025892	refseq	1701	+	16	32099888	32108140	-0.200922	-0.0900099	0.452648	1	0.153922	0.647019	6.05365	6.85214	6.62731	6.70889	6.58529
1500032L24Rik	NM_026914	refseq	585	+	15	82176476	82179492	0.0292915	-0.382221	1	0.471846	0.856497	0.147896	51.9163	50.12	39.8097	49.1363	44.3042
1500035N22Rik	OTTMUST00000057447	vega	865	+	5	24491660	24503986	NA	Inf	NA	1	NA	0.991189	0	0	0.00437542	0	0.00277785
1520401A03Rik	uc008asy.1	ucsc	3725	-	17	23841455	23859750	0.812288	-0.891015	0.608702	0.744321	0.2485	0.324609	0.108251	0.0609486	0.0388568	0.0683903	0.0608088
1520402A15Rik	NM_026547	refseq	1427	-	4	115809333	115817221	0.646344	0.174671	0.220006	1	0.0553555	0.737498	1.16441	0.734844	0.75962	0.638121	0.496346
1600002D24Rik	NR_040485	refseq	1854	-	16	96052730	96120320	-0.114066	Inf	1	1	1	0.898242	0.00311612	0.00335359	0.00408278	0	0
1600002H07Rik	NM_028056	refseq	2143	-	17	24352001	24357714	-0.0794276	-0.251293	0.897317	0.511798	0.503139	0.168554	10.8767	11.3178	9.97025	11.268	10.0902
1600002K03Rik	NM_027207	refseq	651	+	10	79635689	79637864	-0.323627	-0.647649	0.409549	0.278536	0.132938	0.0641704	4.20898	5.18682	3.60292	5.36848	4.78753
1600010F14Rik	OTTMUST00000079282	vega	258	+	1	195033944	195080668	NA	#NAME?	NA	1	NA	1	0	0	0	0.0108472	0
1600010M07Rik	NR_037959	refseq	616	-	7	117141891	117150160	#NAME?	Inf	1	1	0.832408	0.943854	0	0.00381948	0.0106996	0	0
1600012F09Rik	NM_025904	refseq	3436	-	13	18078474	18085185	0.249344	0.0210644	0.327597	1	0.0956081	1	6.30244	5.22082	4.94239	4.62922	4.44254
1600012H06Rik	NM_001083882	refseq	2756	+	17	15080189	15082944	0.200154	0.246238	0.384235	0.528904	0.121176	0.178145	10.2113	8.75435	9.19404	7.36679	7.32822
1600012P17Rik	OTTMUST00000074671	vega	532	-	1	160899739	160910202	NA	#NAME?	NA	1	NA	1	0	0	0	0.00526049	0
1600014C10Rik	NM_001085385	refseq	3338	+	7	38968236	38982584	-0.225706	0.0618565	0.559985	1	0.213831	0.803225	1.49151	1.7188	1.65454	1.50763	1.28282
1600014C23Rik	NM_028164	refseq	518	-	17	45869813	45870793	1.81288	0.981006	0.953732	1	0.573574	0.761022	0.0750585	0.0210872	0.0817602	0.0389376	0.0431626
1600014K23Rik	NM_028046	refseq	840	+	X	82495016	82515630	0.744221	-0.510518	1	1	0.711775	0.776603	0.12643	0.0743216	0.0348802	0.047195	0.0237564
1600015I10Rik	NM_001081273	refseq	2484	+	6	48879895	48883686	#NAME?	-0.623214	1	1	0.839799	1	0	0.000947181	0.00152365	0.00225329	0
1600016N20Rik	NM_028050	refseq	2047	-	7	148395942	148399979	0.752143	0.156947	0.00387482	1	0.000379272	0.614769	4.35393	2.55233	2.69033	2.29734	1.86176
1600019K03Rik	NR_040481	refseq	477	-	16	35503256	35509505	NA	NA	NA	NA	NA	NA	0	0	0	0	0
1600020E01Rik	NR_037961	refseq	610	+	6	86477395	86514443	-0.367132	-0.218059	0.237989	0.867963	0.0616257	0.442696	8.00888	10.1619	8.34517	9.21732	8.71005
1600021P15Rik	NM_177718	refseq	3080	-	16	28826262	28929784	-0.0789648	-0.0973347	0.864453	1	0.465116	0.617354	9.61046	9.99053	9.28401	9.42527	9.77578
1600025M17Rik	NR_038168	refseq	547	+	X	53570785	53573841	NA	Inf	NA	1	NA	0.991888	0	0	0.00691908	0	0
1600027N09Rik	NM_028479	refseq	1192	+	2	180316009	180320339	0.0400391	-0.195806	1	0.714351	0.796286	0.300731	12.0248	11.5138	9.7908	10.651	9.35715
1600029D21Rik	NM_029639	refseq	1846	+	9	50302630	50313744	0.937449	-1.07485	9.15e-05	0.00760708	5.47e-06	0.000545859	3.53842	1.82086	0.821478	1.65041	1.96219
1600029I14Rik	NR_028123	refseq	864	+	9	99370840	99375170	-1.66833	0.122129	0.703326	1	0.315851	0.812813	0.0125992	0.038999	0.110429	0.0966172	0.0731557
1600029O15Rik	NR_033522	refseq	1809	+	9	58050704	58056615	-1.79338	-0.111507	0.116948	1	0.0238798	0.964454	0.0438427	0.148082	0.432931	0.442699	0.555042
1700001C02Rik	NM_029285	refseq	712	+	5	30768450	30786460	NA	#NAME?	NA	1	NA	1	0	0	0	0.0040934	0
1700001C19Rik	NM_029296	refseq	1622	-	17	47549683	47574324	-0.563167	0.0507961	0.687835	1	0.303997	0.971251	0.214917	0.313924	0.29941	0.275389	0.237894
1700001D01Rik	NR_045475	refseq	565	-	8	63760319	63767669	-0.424048	0.193087	1	1	0.914827	0.973392	0.0145487	0.019333	0.0431976	0.0356985	0.0323632
1700001F09Rik	NM_027940	refseq	883	-	14	44020917	44026344	Inf	NA	1	NA	1	NA	0.00654279	0	0	0	0.0125444
1700001G01Rik	OTTMUST00000048003	vega	928	+	18	17177585	17206077	NA	NA	NA	NA	NA	NA	0	0	0	0	0
1700001G11Rik	NR_038077	refseq	769	-	14	66914166	66915966	0.500466	0.305321	0.647837	1	0.276233	0.649811	1.14116	0.795123	1.06907	0.815515	0.486264
1700001G17Rik	NR_033199	refseq	889	+	1	33726669	33727557	0.631524	0.336859	0.994784	1	0.639392	0.805251	0.142948	0.0905473	0.166116	0.12512	0.0665169
1700001J03Rik	NM_001008547	refseq	778	-	5	146994026	146996880	0.490542	1.75835	1	0.697526	0.81096	0.28788	0.0788182	0.0551885	0.170358	0.0478059	0.0952164
1700001J04Rik	OTTMUST00000007105	vega	743	-	11	114046753	114048091	NA	NA	NA	NA	NA	NA	0	0	0	0	0
1700001J11Rik	NR_033613	refseq	2468	+	9	39858143	39860610	0.371057	0.975065	1	0.95427	0.804143	0.543638	0.0478897	0.0366669	0.04421	0.0216859	0.0180355
1700001K19Rik	NM_025488	refseq	954	-	12	111905899	111920829	-0.462238	0.168419	0.802609	1	0.402903	0.75162	0.186075	0.25146	0.601966	0.506927	0.408616
1700001K23Rik	NR_036590	refseq	488	-	19	53323226	53329695	-0.439181	0.248815	1	1	0.833842	0.964115	0.0441566	0.0592309	0.0790309	0.0637954	0.0571651
1700001L05Rik	NR_027980	refseq	6003	-	15	83184277	83197727	0.545625	-0.707239	6.06e-05	0.00138525	3.4e-06	6.43e-05	9.0263	6.0872	3.45177	5.36065	5.63658
1700001L19Rik	NM_027035	refseq	1808	+	13	68736316	68753108	-0.00159618	-0.542941	1	1	1	0.614057	0.0888438	0.0876497	0.0681807	0.0945403	0.101135
1700001O22Rik	NM_198000	refseq	1440	-	2	30651083	30657257	-0.452394	-0.937116	0.354399	0.0742518	0.107038	0.0101615	1.05423	1.42363	0.770222	1.40252	1.35022
1700001P01Rik	NM_028156	refseq	624	-	11	97632795	97637232	-0.517822	0.200404	0.779852	0.976873	0.382777	0.57424	1.15459	1.62799	3.02694	2.50059	2.32744
1700003C15Rik	NR_045478	refseq	709	-	5	11749833	11769308	NA	NA	NA	NA	NA	NA	0	0	0	0	0
1700003D09Rik	NR_045477	refseq	1389	-	11	98212032	98219597	0.383494	-0.557423	0.984306	0.940033	0.622394	0.526545	0.244087	0.184322	0.130749	0.182824	0.106812
1700003E16Rik	NM_027948	refseq	2050	+	6	83106398	83112969	0.338884	0.514344	0.838014	0.788319	0.436443	0.364898	0.351029	0.27437	0.419745	0.279374	0.165184
1700003E24Rik	OTTMUST00000043398	vega	577	+	X	90401493	90402212	NA	NA	NA	NA	NA	NA	0	0	0	0	0
1700003F12Rik	NM_029305	refseq	733	+	2	154374640	154375784	0.140414	0.140278	1	1	0.899849	0.805035	0.27976	0.25024	0.311157	0.267056	0.194848
1700003F17Rik	NR_045932	refseq	574	-	11	82755843	82774183	0.723847	1.31219	0.440492	0.295839	0.147893	0.0706981	1.08534	0.649354	1.62061	0.622401	0.331116
1700003G13Rik	NR_040720	refseq	705	-	9	45126349	45130162	1.14993	0.708034	1	1	0.918517	0.97868	0.0422248	0.0188311	0.0133293	0.00793924	0
1700003G18Rik	NR_029433	refseq	620	-	7	123225276	123236663	-0.100361	-0.0745766	1	1	0.94252	0.995681	0.0394147	0.0416063	0.054731	0.054914	0.0345495
1700003H04Rik	NR_015460	refseq	757	-	3	124268809	124284009	NA	NA	NA	NA	NA	NA	0	0	0	0	0
1700003L19Rik	NR_040507	refseq	746	+	16	12811483	12848746	Inf	NA	1	NA	1	NA	0.00387217	0	0	0	0
1700003M02Rik	NM_027041	refseq	1716	-	4	34658581	34677455	-0.773121	-0.820911	0.754575	0.867843	0.360604	0.442294	0.0607194	0.102387	0.0635841	0.106605	0.155327
1700003M07Rik	NR_040647	refseq	2182	+	4	129637618	129642382	0.841235	0.168054	0.120092	1	0.0247062	0.903804	0.724159	0.39752	0.424736	0.361125	0.277064
1700003P14Rik	NR_045982	refseq	994	+	13	119344975	119377436	NA	NA	NA	NA	NA	NA	0	0	0	0	0
1700006A11Rik	NM_027939	refseq	1983	-	3	124104073	124128946	NA	NA	NA	NA	NA	NA	0	0	0	0	0
1700006E09Rik	NM_029287	refseq	698	+	11	101848370	101853578	NA	-0.68504	NA	1	NA	1	0	0	0.00542226	0.00818493	0.0103274
1700006F04Rik	NR_045621	refseq	439	+	14	120148449	120150786	Inf	NA	1	NA	1	NA	0.00607218	0	0	0	0
1700006H21Rik	NR_045900	refseq	622	+	13	108477477	108482248	Inf	-0.143862	1	1	1	1	0.00428567	0	0.00451157	0.00468569	0
1700006J14Rik	OTTMUST00000083128	vega	2629	+	10	119801214	119821392	-0.642751	2.24411	0.723181	0.0764116	0.331711	0.0105694	0.368217	0.568859	2.02928	0.409853	0.283536
1700006P19Rik	OTTMUST00000077717	vega	895	-	7	120681540	120708501	0.0815108	-0.0997435	1	1	0.686877	0.644403	5.81812	5.41234	5.74801	5.85174	6.42084
1700007B14Rik	NM_001164235	refseq	2161	+	8	77972593	78508406	0.144432	NA	1	NA	1	NA	0.00123354	0.00108875	0	0	0
1700007F19Rik	NR_040538	refseq	1642	-	3	57945629	57967729	NA	NA	NA	NA	NA	NA	0	0	0	0	0
1700007G11Rik	NM_001024614	refseq	861	+	5	98758323	99231038	1.63838	0.272736	0.810807	1	0.410258	0.955704	0.135212	0.042647	0.0415341	0.0329078	0.0220881
1700007I08Rik	NM_001171640	refseq	1501	+	2	154377512	154379012	0.74145	-0.646425	0.957512	1	0.580904	0.650825	0.086737	0.0509973	0.0570834	0.0841994	0.0425977
1700007J10Rik	NR_045476	refseq	1111	-	11	59539419	59553656	-0.350292	0.0534597	0.62104	1	0.256998	0.934037	1.20006	1.50805	1.3005	1.19219	0.945429
1700007K09Rik	NM_027037	refseq	676	-	7	138469445	138473013	-0.310756	0.206345	1	1	0.76388	0.760182	0.164645	0.200247	0.352551	0.289402	0.194588
1700007K13Rik	NM_027040	refseq	804	-	2	28317521	28321844	-0.649678	-0.700927	0.00253472	0.0387519	0.000232924	0.00433128	4.9176	7.59162	5.11052	7.88994	6.37493
1700007L15Rik	NR_045709	refseq	747	-	16	33379940	33380822	0.94038	-0.00365897	0.0154897	1	0.00196046	0.966977	3.10802	1.59579	1.76894	1.68161	1.66349
1700007M16Rik	OTTMUST00000042648	vega	435	+	2	171059509	171064491	#NAME?	-1.14386	1	1	0.853326	1	0	0.00540873	0.00645102	0.0134	0.0127318
1700007P06Rik	NR_040554	refseq	823	+	1	188949017	188951731	Inf	#NAME?	1	1	1	0.916861	0.00674888	0	0	0.00708263	0.00964907
1700008A04Rik	NM_027050	refseq	606	-	11	32720376	32724594	NA	NA	NA	NA	NA	NA	0	0	0	0	0
1700008F21Rik	NM_001168369	refseq	1538	+	8	131591034	131707632	-0.307606	0.930891	1	1	0.893338	0.876932	0.00751272	0.00912349	0.0115837	0.00568498	0.00312463
1700008I05Rik	NM_027952	refseq	1776	-	X	132189237	132228329	0.968327	2.03503	0.362718	0.191974	0.110951	0.0374634	0.516791	0.261532	1.02088	0.238586	0.147028
1700008J07Rik	NR_024331	refseq	2432	-	7	134653952	134656383	-0.264574	-0.252028	0.64519	0.943337	0.27448	0.530909	0.96477	1.1407	1.00403	1.12903	0.784774
1700008K24Rik	NR_038141	refseq	947	-	17	49251589	49252858	NA	Inf	NA	1	NA	0.991901	0	0	0.00296325	0	0
1700008O03Rik	NM_027049	refseq	911	-	7	51615415	51630400	0.418041	0.277501	0.415473	1	0.136052	0.695307	2.47563	1.82907	2.10331	1.65208	1.27145
1700008P02Rik	NM_027048	refseq	788	-	3	6615413	6620443	NA	NA	NA	NA	NA	NA	0	0	0	0	0
1700008P20Rik	NM_001163810	refseq	886	-	7	25118099	25118984	1.70263	-2.58432	0.771903	0.649655	0.375604	0.251801	0.0812453	0.0246572	0.0169408	0.0968535	0.0646258
1700009C05Rik	NR_046040	refseq	787	-	6	81850459	81860794	Inf	NA	1	NA	1	NA	0.0110113	0	0	0	0
1700009J07Rik	NR_015547	refseq	914	+	10	77356165	77358856	0.0482868	0.392285	1	1	1	0.982253	0.00632088	0.00597547	0.0122809	0.00918572	0.00525786
1700009N14Rik	NM_001081095	refseq	1262	+	4	39397326	39398811	#NAME?	NA	0.970059	NA	0.602564	NA	0	0.0123169	0	0	0.00380799
1700009P17Rik	NM_001081275	refseq	1034	+	1	173051792	173057098	0.44973	0.0726699	0.708397	1	0.319513	0.947858	0.788139	0.569642	0.562698	0.509234	0.423082
1700010B08Rik	NM_029308	refseq	896	+	2	173544916	173547587	-1.03854	-0.143862	1	1	0.851074	1	0.0029751	0.00609551	0.00313191	0.00325279	0.00536349
1700010D01Rik	NM_029590	refseq	499	-	X	92927929	92928600	Inf	-0.143862	1	1	0.853077	1	0.0271571	0	0.00562364	0.00584068	0.00963063
1700010I02Rik	NR_040587	refseq	436	-	3	7925303	7954887	1.75892	-0.143862	1	1	1	1	0.0188532	0.00539632	0.00643623	0.00668463	0
1700010I14Rik	NM_025851	refseq	1878	+	17	9181198	9201184	0.14951	0.913343	1	0.423484	0.745995	0.12306	0.295515	0.263392	0.419445	0.212145	0.19768
1700010J16Rik	NR_040579	refseq	887	+	10	112163982	112222655	NA	NA	NA	NA	NA	NA	0	0	0	0	0
1700010K10Rik	OTTMUST00000073682	vega	427	-	6	95064011	95067625	1.00553	-0.0227524	1	1	1	1	0.0260156	0.0127906	0.00657189	0.00655406	0
1700010K23Rik	NR_040512	refseq	376	+	16	66657363	66664871	0.604885	3.01919	1	1	1	0.711843	0.0224547	0.0145255	0.0675138	0.00775133	0
1700010K24Rik	OTTMUST00000016874	vega	226	-	3	108051827	108059903	1.39195	0.846002	1	1	0.72843	0.820624	0.198586	0.0728743	0.141487	0.0753245	0.0702759
1700010M22Rik	NM_025490	refseq	750	+	2	144649402	144650151	-0.200888	#NAME?	1	1	1	1	0.00355425	0.00414504	0	0.00373144	0
1700011A15Rik	NM_025487	refseq	903	+	15	101278176	101284340	-1.47823	-0.0227524	1	1	0.791838	1	0.00319894	0.00865379	0.00310764	0.0030992	0.00266096
1700011B04Rik	NR_045616	refseq	648	+	13	35273492	35279883	Inf	NA	1	NA	0.993219	NA	0.0133733	0	0	0	0.0122549
1700011E24Rik	NM_029298	refseq	847	-	17	87788911	87827081	-0.859467	-0.249405	1	1	0.695278	1	0.0131153	0.0231149	0.0420678	0.0474893	0.0499571
1700011F03Rik	NM_028825	refseq	807	-	6	70863083	70868916	NA	NA	NA	NA	NA	NA	0	0	0	0	0
1700011F14Rik	NM_029372	refseq	1086	+	19	58586492	58627575	0.857616	-1.22948	0.693483	0.646018	0.307964	0.249713	0.332638	0.179967	0.0596698	0.132371	0.236584
1700011H14Rik	NM_025956	refseq	1167	-	14	49846034	49865103	1.39858	0.646208	1	1	0.861211	0.925559	0.0234154	0.00871223	0.0161048	0.00979106	0
1700011I03Rik	NM_029290	refseq	967	+	18	57693480	57890719	Inf	NA	1	NA	0.977673	NA	0.014475	0	0	0	0
1700011J10Rik	NR_045269	refseq	1147	+	2	72817489	72827306	-0.407642	0.212528	0.314993	0.987295	0.0906384	0.59504	1.73183	2.2612	2.17141	1.77132	1.76501
1700011L22Rik	NM_026315	refseq	978	-	8	81734329	81772482	0.144432	0.453724	1	1	1	0.942573	0.00272565	0.00240572	0.0259562	0.0177618	0.0130336
1700011M02Rik	NM_001243285	refseq	420	+	X	100104244	100104990	#NAME?	NA	1	NA	0.777612	NA	0	0.0148037	0	0	0
1700012A03Rik	NM_029587	refseq	915	+	6	32000288	32008915	NA	NA	NA	NA	NA	NA	0	0	0	0	0
1700012A16Rik	NM_001033162	refseq	2045	+	1	155272339	155299704	-0.353701	-0.0353412	0.959985	1	0.586529	0.974812	0.612273	0.768765	1.27573	1.23901	1.42929
1700012B07Rik	NM_001162428	refseq	1395	-	11	109649605	109689360	-2.95506	-0.106812	0.363862	1	0.11174	0.958683	0.00589248	0.0452947	0.0290496	0.0301754	0.0620934
1700012B09Rik	NM_029306	refseq	685	-	9	14562638	14575474	#NAME?	Inf	1	1	0.72883	0.989358	0	0.0114078	0.00409664	0	0
1700012B15Rik	NR_015551	refseq	1073	+	12	3235791	3250374	-0.106673	0.0967955	0.808501	0.984958	0.408347	0.590305	13.0841	13.8636	16.2754	14.436	14.9019
1700012C08Rik	OTTMUST00000023092	vega	363	-	4	116885939	116886387	-0.741787	0.671681	1	1	0.8331	0.891144	0.0306024	0.0513848	0.0803579	0.0475349	0.0284959
1700012C14Rik	OTTMUST00000033968	vega	425	+	6	30410128	30413261	1.71022	0.185006	0.5987	1	0.241107	0.944236	0.415061	0.12495	0.121762	0.101228	0.114317
1700012D01Rik	NR_045171	refseq	695	+	10	127104179	127105907	-0.496365	1.18583	1	0.786392	0.732034	0.362962	0.131077	0.180865	0.226006	0.0944496	0.150184
1700012D14Rik	NR_015573	refseq	629	-	7	118261187	118266189	1.44855	-0.132447	0.329983	1	0.0965783	0.911247	0.645668	0.232306	0.224508	0.232441	0.149171
1700012I11Rik	NR_045140	refseq	1039	+	15	67058331	67208656	NA	NA	NA	NA	NA	NA	0	0	0	0	0
1700012L04Rik	NM_029588	refseq	525	+	X	8860890	8861414	0.231254	#NAME?	1	1	1	0.953797	0.00550217	0.00448152	0	0.0108821	0
1700012P22Rik	NM_027056	refseq	972	-	4	144008094	144028675	#NAME?	#NAME?	1	1	0.752018	0.942072	0	0.00561891	0	0.00587766	0.00247206
1700013D24Rik	NM_001177502	refseq	534	-	6	124297612	124307104	#NAME?	NA	1	NA	0.813175	NA	0	0.00582168	0	0	0
1700013F07Rik	NM_029314	refseq	592	+	3	108340502	108347615	0.718385	-0.555346	1	1	0.982652	0.955113	0.0375292	0.0224256	0.0175265	0.0242241	0.0255907
1700013G23Rik	NR_045273	refseq	529	-	11	59760394	59761649	0.708309	0.463679	1	1	0.726325	0.824462	0.151613	0.09149	0.131502	0.0912503	0.0436501
1700013G24Rik	NM_027063	refseq	1036	+	4	137009211	137011376	NA	-0.143862	NA	1	NA	1	0	0	0.00270868	0.00281322	0.00231935
1700013H16Rik	NM_001200013	refseq	1224	-	X	51046078	51061008	-0.0724929	0.365881	1	1	0.976435	0.775619	0.188404	0.19681	0.288378	0.214721	0.0623172
1700013N06Rik	OTTMUST00000074454	vega	663	+	12	108076192	108117051	NA	NA	NA	NA	NA	NA	0	0	0	0	0
1700013N18Rik	NR_003639	refseq	1512	+	5	108259272	108260783	-0.303372	-0.557687	1	1	0.868014	0.866017	0.0252721	0.0309533	0.020501	0.0285304	0.0383539
1700014N06Rik	NM_027067	refseq	1049	+	X	133461864	133462912	0.235292	-0.654458	1	1	1	0.945693	0.0131309	0.0111336	0.0072159	0.0107819	0.0121514
1700015E13Rik	NM_001039593	refseq	713	+	1	172238992	172242256	-0.785851	Inf	1	1	0.85364	0.830384	0.00747738	0.0130804	0.0118073	0	0
1700015F17Rik	NM_001200025	refseq	710	-	5	5437827	5479143	0.679076	2.84046	1	1	1	0.628932	0.023469	0.01432	0.0292272	0.00394166	0.0437071
1700015G11Rik	NM_001195601	refseq	388	-	7	59267050	59271086	NA	NA	NA	NA	NA	NA	0	0	0	0	0
1700016C15Rik	NM_027077	refseq	749	+	1	179659945	179683436	0.860151	-0.347848	1	1	0.698041	0.931363	0.0815722	0.0438642	0.0764111	0.0921504	0.0715557
1700016D06Rik	NM_024271	refseq	1263	-	8	11654924	11678750	-1.30201	-0.830506	0.346086	0.875779	0.103443	0.450804	0.078806	0.1916	0.0647411	0.109021	0.287974
1700016G14Rik	OTTMUST00000001204	vega	863	+	13	24833101	24838461	0.803034	-0.283885	0.971782	1	0.604824	0.897605	0.156791	0.0878226	0.0773563	0.0894375	0.055211
1700016G22Rik	NR_045891	refseq	593	-	13	5854755	5857338	0.500552	0.0202026	1	1	1	0.9576	0.019109	0.0131777	0.0901301	0.0833568	0.119634
1700016H13Rik	NM_028824	refseq	938	-	5	104077606	104084743	1.10319	-0.139947	0.591933	1	0.235791	0.928665	0.323076	0.147448	0.135316	0.142452	0.151827
1700016K19Rik	NM_198637	refseq	921	+	11	75813414	75817071	0.144187	-0.492201	1	1	1	0.892908	0.0400472	0.0355803	0.0347189	0.0464605	0.00862235
1700016L04Rik	NR_045824	refseq	910	+	10	14425415	14478825	2.8583	0.538876	0.78425	1	0.386562	0.86211	0.0583522	0.00775647	0.0474735	0.0312632	0.00528097
1700016L21Rik	NR_040460	refseq	394	+	1	80442507	80472235	NA	NA	NA	NA	NA	NA	0	0	0	0	0
1700016M24Rik	NM_001177437	refseq	3549	-	15	74436458	74466748	-2.38101	-1.10322	3.01e-12	0.0390379	4.73e-14	0.00436684	0.105609	0.543021	0.282839	0.579593	0.497931
1700016P03Rik	OTTMUST00000013960	vega	863	+	11	74986062	74991135	-0.137325	0.261696	0.817345	0.697034	0.4155	0.287256	7.00967	7.59337	8.08201	6.39959	6.60327
1700016P04Rik	NR_038149	refseq	429	+	6	13363337	13365996	NA	NA	NA	NA	NA	NA	0	0	0	0	0
1700017B05Rik	NM_028820	refseq	4934	-	9	57100129	57110406	0.33778	0.0690591	0.0353978	1	0.00527298	0.686319	8.53106	6.6613	7.01834	6.35081	5.27168
1700017D01Rik	NM_027058	refseq	1194	-	19	11171306	11205368	NA	NA	NA	NA	NA	NA	0	0	0	0	0
1700017G19Rik	NR_040445	refseq	2439	-	3	40403787	40421834	NA	NA	NA	NA	NA	NA	0	0	0	0	0
1700017J07Rik	NR_040326	refseq	472	+	2	168803769	168804406	-0.209201	-1.68301	1	0.436858	0.751313	0.130126	0.333273	0.37598	0.143511	0.439708	0.329164
1700017N19Rik	NM_001081246	refseq	1690	+	10	100055020	100081025	NA	Inf	NA	1	NA	0.991901	0	0	0.00166047	0	0
1700018A04Rik	NR_029439	refseq	714	-	13	31657361	31674382	-3.08087	1.71394	0.835486	1	0.432418	0.762395	0.00373345	0.0316559	0.027693	0.00800152	0.0343924
1700018A14Rik	NM_001145259	refseq	711	+	18	46358675	46359385	1.61457	0.354186	0.983771	1	0.621176	0.919382	0.065618	0.0209181	0.0435972	0.0323041	0.0314462
1700018B08Rik	NM_029597	refseq	1080	-	8	124054684	124065854	1.00933	-0.416404	0.799502	1	0.399788	0.831008	0.138032	0.0672983	0.0833862	0.106012	0.126248
1700018B24Rik	NR_003617	refseq	3370	-	3	48409653	48413022	1.10621	0.17364	1	1	0.812068	1	0.00988901	0.00461243	0.00307883	0.00256011	0.00613889
1700018C11Rik	NM_029324	refseq	671	-	4	63268125	63283463	#NAME?	0.117781	1	1	0.67391	0.979026	0	0.00813946	0.0292748	0.0257156	0.010743
1700018F24Rik	NM_027069	refseq	1119	+	5	145803859	145806547	NA	-0.143862	NA	1	NA	1	0	0	0.00250777	0.00260456	0
1700018G05Rik	NR_045422	refseq	399	+	X	100123711	100124446	1.14443	1.78709	1	1	1	0.83993	0.0133618	0.00589674	0.051684	0.0143185	0
1700018L02Rik	NR_028360	refseq	1247	+	19	29121973	29123219	-0.353187	1.01344	0.781554	0.253153	0.384045	0.0558569	0.533425	0.672666	1.13683	0.533229	0.392714
1700018L24Rik	NM_029326	refseq	775	+	8	11840521	11855761	-0.209425	0.718018	1	1	0.919825	0.858019	0.0143337	0.0161548	0.0374716	0.0219656	0.0186026
1700019A02Rik	NM_027070	refseq	627	-	1	53215421	53244461	1.44526	0.302292	0.480774	1	0.169048	0.787602	0.456734	0.164567	0.193276	0.147452	0.110483
1700019B03Rik	NM_029598	refseq	1613	+	8	3470862	3487178	-1.21077	0.181692	0.600647	1	0.242622	0.763107	0.0404924	0.0913209	0.632327	0.527055	0.543623
1700019B21Rik	NR_045442	refseq	747	-	X	59763714	59780186	-0.527646	-2.64151	1	0.582954	0.685709	0.210065	0.0704881	0.0994364	0.0176464	0.103792	0.0788871
1700019D03Rik	NM_144953	refseq	834	-	1	52981971	53009684	0.0796432	-0.800176	0.954315	0.0014057	0.575358	6.59e-05	17.2941	16.1147	8.96839	14.8226	16.8689
1700019E08Rik	NR_040497	refseq	635	+	2	45552125	45553967	0.586786	-1.91764	1	1	0.933913	0.724016	0.0612288	0.0404899	0.00883841	0.0317633	0.0162898
1700019E19Rik	NM_001199843	refseq	809	+	12	87423511	87503409	-0.155674	0.42079	0.723689	0.283578	0.331986	0.0659365	9.28216	10.1901	13.4987	9.57807	8.4596
1700019G17Rik	NM_029331	refseq	3074	-	6	85849044	85854932	0.0130312	-0.536592	1	0.394071	0.964788	0.109727	0.718117	0.70139	0.455081	0.627958	0.630209
1700019G24Rik	NR_040255	refseq	515	-	6	5913897	5927393	Inf	NA	1	NA	1	NA	0.00560901	0	0	0	0
1700019L03Rik	NM_025619	refseq	1675	-	2	32632933	32639925	-0.429759	-0.476511	0.368347	0.545359	0.11383	0.187455	0.977559	1.29929	0.951204	1.25858	1.11744
1700019M22Rik	NM_027076	refseq	604	-	12	97284829	97285432	NA	Inf	NA	1	NA	0.991888	0	0	0.00626612	0	0
1700019N12Rik	NM_001039494	refseq	781	-	19	6996916	6999870	0.710918	-0.557637	0.549842	0.838239	0.208041	0.411551	0.811045	0.486077	0.427391	0.596996	0.488698
1700019N19Rik	NM_026208	refseq	923	-	19	58860293	58868904	1.02707	#NAME?	1	1	1	0.902174	0.0122769	0.0059172	0	0.00618969	0.0026033
1700019O17Rik	NM_027966	refseq	1721	+	1	88322904	88324624	1.50172	NA	1	NA	1	NA	0.00800368	0.00273422	0	0	0.00321809
1700020A23Rik	NM_001163483	refseq	702	+	2	130231032	130231810	-1.35085	1.10271	0.788536	0.926663	0.390128	0.509392	0.0278513	0.0700202	0.157847	0.0695883	0.105525
1700020C07Rik	NM_029370	refseq	783	-	2	164652882	164654034	-1.44164	-0.494353	0.301361	1	0.0853557	0.838799	0.0697975	0.18501	0.341132	0.453984	0.345724
1700020D05Rik	NM_023781	refseq	1019	-	19	5502769	5503787	0.12508	-0.178609	1	1	0.904217	0.776195	0.380041	0.34179	0.247706	0.267408	0.261889
1700020G17Rik	NR_045979	refseq	610	-	10	110238230	110333563	-1.03854	NA	1	NA	0.833745	NA	0.00436998	0.0089534	0	0	0.00393909
1700020I14Rik	NR_015473	refseq	1549	+	2	119420032	119426480	0.0727665	0.160843	0.960588	0.858029	0.58799	0.431895	15.5464	14.5492	13.7782	11.6823	13.6095
1700020L24Rik	NM_025492	refseq	931	+	11	83251196	83254734	0.319935	0.0763262	1	1	0.821796	0.98506	0.199741	0.15695	0.116285	0.104445	0.0718258
1700020M21Rik	NR_040742	refseq	642	-	9	120822892	120824368	Inf	0.646208	1	1	0.883292	0.984133	0.0128038	0	0.0146373	0.00889888	0.0112282
1700020N01Rik	NR_027968	refseq	1061	+	10	21312951	21342181	1.25859	-0.380246	0.643776	1	0.273352	0.807739	0.221331	0.0912313	0.0523409	0.0646155	0.0809497
1700020N15Rik	NM_029316	refseq	546	+	X	67198456	67199155	3.40197	0.579743	0.363244	1	0.111366	0.826477	0.214445	0.0200058	0.0896387	0.0572309	0.0436329
1700020N18Rik	NR_026924	refseq	546	-	1	93301457	93302606	Inf	NA	1	NA	1	NA	0.00488221	0	0	0	0
1700020O03Rik	NM_027405	refseq	3919	+	12	87582828	87632318	-0.0690496	0.0779537	0.970494	1	0.603038	0.704291	4.24286	4.38536	4.57213	4.11173	3.88907
1700021C14Rik	NM_029801	refseq	481	-	3	88086682	88100760	0.971319	-0.256297	3.04e-05	0.75356	1.62e-06	0.332999	14.0694	7.06106	6.15359	7.00422	7.05706
1700021F05Rik	NM_026411	refseq	898	-	10	43244927	43260800	0.0272837	-0.338516	1	0.272733	0.848171	0.0624035	25.8193	24.952	20.1295	24.2125	24.7263
1700021F07Rik	NM_028158	refseq	641	+	2	173348093	173354003	NA	NA	NA	NA	NA	NA	0	0	0	0	0
1700021J08Rik	OTTMUST00000022662	vega	575	-	4	116674771	116675617	0.0283373	-0.478892	1	0.261788	0.885699	0.0586402	8.92431	8.62152	6.59292	8.72444	7.68359
1700021K19Rik	NM_001200038	refseq	5343	-	16	32821788	32868452	-0.0866267	0.174285	0.934282	0.779033	0.548778	0.355694	3.35732	3.51643	4.01787	3.38699	2.73468
1700021L23Rik	OTTMUST00000020757	vega	726	-	4	123980080	123988704	Inf	NA	1	NA	1	NA	0.00367174	0	0	0	0
1700021N21Rik	NR_045800	refseq	905	-	4	134004680	134006086	-0.9606	-0.557336	0.931885	1	0.54415	0.789803	0.027495	0.0526433	0.0540804	0.0756255	0.0842832
1700022A21Rik	NR_003953	refseq	1448	+	5	24151271	24154678	-2.29032	-1.36557	0.481721	0.925563	0.169656	0.507662	0.00951267	0.0458424	0.0240209	0.0590224	0.042356
1700022A22Rik	NR_045509	refseq	855	+	15	46156131	46205445	NA	NA	NA	NA	NA	NA	0	0	0	0	0
1700022E09Rik	NR_040568	refseq	385	-	16	59466698	59469064	#NAME?	1.06969	1	1	0.846442	0.988575	0	0.00611116	0.0171193	0.00757013	0.00624115
1700022H16Rik	NR_045488	refseq	476	-	12	9572042	9577391	NA	NA	NA	NA	NA	NA	0	0	0	0	0
1700022I11Rik	NM_026088	refseq	3726	+	4	42982818	42987197	-0.0709904	-0.423538	1	1	0.906662	0.786274	0.0169934	0.0174323	0.0438557	0.0556033	0.0341556
1700022K14Rik	OTTMUST00000070584	vega	699	-	5	66152230	66155105	0.231254	3.77133	1	0.910511	1	0.49004	0.0165301	0.0134638	0.0567597	0.00400369	0.0237697
1700022P22Rik	NM_029336	refseq	428	+	1	192860701	192866820	2.3085	-0.52433	0.000426203	0.875114	3.07e-05	0.450341	3.12909	0.623508	0.45482	0.621103	0.563196
1700023A16Rik	NM_027059	refseq	1268	+	6	146798632	146819926	1.1885	0.081561	1	1	1	1	0.00438038	0.00185552	0.00741099	0.00671267	0.00815775
1700023C21Rik	NR_045909	refseq	389	+	11	109707192	109709790	#NAME?	NA	1	NA	0.813175	NA	0	0.00799172	0	0	0
1700023E05Rik	NM_027970	refseq	1719	+	5	77445048	77490547	1.78589	2.22869	0.805519	0.691412	0.405875	0.282929	0.0355425	0.0100207	0.08215	0.0166175	0.00322184
1700023F02Rik	NR_038039	refseq	345	-	10	65583357	65586812	#NAME?	NA	1	NA	0.813175	NA	0	0.00901095	0	0	0
1700023F06Rik	NM_001254724	refseq	1196	-	11	103060261	103069862	0.910016	-1.04104	0.596174	0.592247	0.239184	0.215386	0.348096	0.182874	0.147866	0.286499	0.270809
1700023H06Rik	OTTMUST00000088134	vega	1044	-	13	81023485	81024785	0.738692	-0.194816	0.691452	1	0.306406	0.804425	0.336874	0.199517	0.194894	0.210961	0.216574
1700023L04Rik	NR_040263	refseq	662	+	6	29935329	29943531	-0.246671	-1.62185	1	0.676033	0.799445	0.271773	0.176868	0.206381	0.06378	0.188635	0.135892
1700024B18Rik	NR_045479	refseq	423	+	14	124386857	124414906	NA	NA	NA	NA	NA	NA	0	0	0	0	0
1700024F13Rik	NR_045363	refseq	669	+	13	3497296	3500639	1.22766	1.30213	0.942844	0.983079	0.560973	0.585792	0.107598	0.0454659	0.111297	0.0426987	0.0237405
1700024G13Rik	NM_001034037	refseq	398	-	14	33189688	33201559	7.21028	#NAME?	0.00607782	0.850037	0.000643056	0.423534	0.904288	0.00591155	0	0.0213861	0
1700024P03Rik	NR_040508	refseq	980	-	2	109871407	109890636	-0.788637	-0.451944	0.964834	1	0.596268	0.856202	0.0340061	0.0574464	0.0336272	0.0436634	0.0800758
1700024P04Rik	NM_027064	refseq	476	-	13	99754045	99754520	-0.114066	1.25272	1	1	1	0.743525	0.00606857	0.00653105	0.0610094	0.0242481	0.0838462
1700024P16Rik	NM_001162980	refseq	3136	+	4	104586061	104689468	-0.472182	-0.162062	1	1	0.666186	0.983462	0.0167193	0.0226946	0.0284464	0.0301886	0.0408805
1700025B11Rik	NR_040310	refseq	552	-	15	77388670	77392322	NA	NA	NA	NA	NA	NA	0	0	0	0	0
1700025C18Rik	NR_033448	refseq	702	-	2	164904193	164916250	NA	Inf	NA	1	NA	0.960646	0	0	0.00799486	0	0
1700025D23Rik	OTTMUST00000007104	vega	846	+	11	113952720	113956650	NA	Inf	NA	1	NA	0.991888	0	0	0.00447369	0	0
1700025E21Rik	NM_027073	refseq	1340	+	6	30459849	30470253	1.5988	0.522365	0.664419	1	0.288354	0.753886	0.11805	0.0384381	0.038522	0.025581	0.0403903
1700025F22Rik	NM_027074	refseq	631	-	19	11214173	11239810	0.144432	#NAME?	1	1	1	1	0.00422454	0.00372868	0	0.00461886	0
1700025F24Rik	NR_040578	refseq	894	+	10	118850500	118863920	1.00481	2.68195	0.913597	0.357544	0.521697	0.0942478	0.0912092	0.0445502	0.27249	0.0409546	0.00806323
1700025G04Rik	NM_197990	refseq	9754	-	1	153731654	153937450	-0.143591	0.170399	0.592067	0.757925	0.23613	0.337007	1.96027	2.13206	2.3492	1.98261	2.07819
1700025K23Rik	NM_183254	refseq	730	-	10	38838614	38853701	0.312821	0.583293	0.83979	0.569559	0.437999	0.202094	1.46332	1.15828	1.47714	0.935462	0.956247
1700025K24Rik	NR_045825	refseq	740	-	17	54491908	54509399	NA	NA	NA	NA	NA	NA	0	0	0	0	0
1700025M24Rik	NR_040687	refseq	747	-	5	73659819	73675423	NA	NA	NA	NA	NA	NA	0	0	0	0	0
1700025N21Rik	OTTMUST00000068882	vega	686	-	10	82601895	82604783	#NAME?	Inf	1	1	0.826661	0.944718	0	0.00453175	0.00818133	0	0
1700025N23Rik	NR_040523	refseq	902	-	6	39013878	39017585	#NAME?	1.05832	0.940946	1	0.557991	0.836449	0	0.00866339	0.0353068	0.0160273	0
1700025O08Rik	OTTMUST00000010687	vega	456	-	4	22855314	22865582	NA	NA	NA	NA	NA	NA	0	0	0	0	0
1700026D08Rik	NM_029335	refseq	1294	-	7	90924127	90943349	0.701359	-0.649225	1	1	0.862585	0.95746	0.036399	0.0222719	0.00867448	0.0131556	0.0135646
1700026D11Rik	NR_028286	refseq	847	+	2	132316464	132349793	Inf	-0.143862	1	1	1	1	0.00341044	0	0.0066262	0.00688194	0
1700026F02Rik	NR_045487	refseq	482	-	8	73530627	73550654	0.799112	NA	1	NA	1	NA	0.0110609	0.00644975	0	0	0
1700026J04Rik	NM_027967	refseq	2395	-	13	35001833	35011861	0.714407	0.76595	0.835486	0.90476	0.432418	0.483232	0.0977719	0.0586947	0.106209	0.0593935	0.0444137
1700026L06Rik	NM_027283	refseq	671	-	2	28547600	28555171	0.649286	0.413803	0.623978	0.936354	0.259059	0.521731	0.792679	0.496886	0.764122	0.544741	0.487847
1700027A15Rik	NR_038002	refseq	416	+	1	73071160	73072082	#NAME?	NA	1	NA	0.821408	NA	0	0.00565576	0	0	0.00577606
1700027A23Rik	NM_001200028	refseq	956	-	3	105799875	105817564	1.53328	0.0642518	0.661678	1	0.286341	1	0.180342	0.0612609	0.0522189	0.0475657	0.0616408
1700027D21Rik	NM_029661	refseq	1331	+	10	76025017	76032945	0.309992	1.13154	1	0.836566	0.838916	0.410097	0.0615907	0.0492404	0.116639	0.0499278	0.0737091
1700027F09Rik	NR_040681	refseq	766	-	5	64846052	64859181	NA	NA	NA	NA	NA	NA	0	0	0	0	0.00723021
1700027H10Rik	NR_040594	refseq	583	-	3	45220506	45243231	NA	Inf	NA	1	NA	0.991888	0	0	0.00649183	0	0
1700027I24Rik	NR_040741	refseq	696	-	9	36476441	36500774	0.132108	0.681207	1	1	1	0.683421	0.0482025	0.0427378	0.171117	0.100167	0.167524
1700027J07Rik	NR_040581	refseq	1060	+	10	43465964	43485642	-2.16667	Inf	1	1	0.68506	0.787659	0.00272513	0.0118113	0.00886522	0	0.00522485
1700028B04Rik	NR_033605	refseq	552	+	7	29281960	29282511	0.466627	-0.956081	0.694307	0.383651	0.308552	0.105659	1.5745	1.12307	0.577036	1.06306	1.13114
1700028D13Rik	NR_045377	refseq	716	+	5	112635783	112639022	Inf	Inf	1	1	0.936304	0.849773	0.0158263	0	0.0117578	0	0
1700028E10Rik	NR_045699	refseq	2068	+	5	152171250	152198739	0.396073	-0.403309	1	1	0.674869	0.756413	0.125803	0.0943447	0.0472708	0.0594242	0.0636082
1700028I16Rik	NR_038042	refseq	1056	+	10	82274868	82286987	0.0688858	-0.656034	1	0.94425	0.980748	0.532499	0.209547	0.196695	0.115684	0.174676	0.18542
1700028J19Rik	NR_029436	refseq	1187	-	7	51485300	51491492	0.129331	-0.136972	1	1	0.817841	0.870696	0.37472	0.338432	0.316171	0.329938	0.24109
1700028K03Rik	NM_175241	refseq	3096	+	5	107963730	107980561	0.233405	0.517401	0.657438	0.230111	0.283357	0.0488384	1.28195	1.07173	1.55877	1.03311	1.18934
1700028M03Rik	NR_036591	refseq	468	-	3	83359289	83378040	NA	NA	NA	NA	NA	NA	0	0	0	0	0
1700028N14Rik	OTTMUST00000006258	vega	747	-	11	103126174	103129059	0.0347533	0.0887214	1	1	0.951799	1	0.0410446	0.038808	0.0428061	0.0382402	0.0489564
1700028P14Rik	NM_026188	refseq	868	-	19	23633250	23727302	-1.76875	0.932759	1	1	0.656877	0.84997	0.00332793	0.0108424	0.0455595	0.0228363	0.00914883
1700028P15Rik	NR_040509	refseq	856	-	2	171782379	171788299	NA	NA	NA	NA	NA	NA	0	0	0	0	0
1700029B22Rik	NR_040531	refseq	697	+	7	138289953	138294092	NA	NA	NA	NA	NA	NA	0	0	0	0	0
1700029F09Rik	NM_029368	refseq	1265	-	1	44143462	44159233	0.000711279	0.0035454	1	1	0.95052	0.92156	16.7089	16.4101	16.064	15.2061	16.8525
1700029F12Rik	NM_025585	refseq	1128	-	13	97791819	97804317	NA	NA	NA	NA	NA	NA	0	0	0	0	0
1700029G01Rik	NM_001162533	refseq	2234	-	4	125827846	125840585	-0.0621863	-0.243532	1	0.793007	0.829975	0.369382	1.19689	1.23332	1.23816	1.39487	1.28408
1700029H14Rik	NM_001080781	refseq	1408	-	8	13550733	13562448	Inf	Inf	1	1	0.967089	0.907873	0.00788967	0	0.00398607	0	0
1700029I01Rik	NR_040355	refseq	4565	+	4	146514186	146556724	0.607616	-0.765355	2.68e-05	0.000690935	1.41e-06	2.74e-05	7.80709	5.04015	3.42904	5.54908	7.0701
1700029I15Rik	NM_183112	refseq	364	+	2	92223075	92223760	-0.453235	0.165808	0.913597	1	0.521744	0.791693	0.407124	0.547086	0.853559	0.727761	0.499441
1700029J03Rik	NR_040494	refseq	789	-	16	93397060	93459117	NA	Inf	NA	1	NA	0.991901	0	0	0.00355665	0	0
1700029J07Rik	NM_001033148	refseq	2740	-	8	47038960	47060606	0.985025	2.60073	0.677717	0.0395399	0.297164	0.00443762	0.101441	0.0508736	0.23659	0.0372351	0.0167799
1700029J11Rik	NM_029608	refseq	649	+	2	172298054	172299816	-1.19618	0.760602	0.783338	0.886075	0.38555	0.461152	0.103715	0.233824	0.765214	0.427183	0.520141
1700029M20Rik	NR_015613	refseq	2963	+	4	135182570	135186113	1.6081	-0.121527	0.532053	1	0.198068	1	0.0758069	0.0245013	0.0149104	0.0154251	0.0297977
1700029N11Rik	NR_045489	refseq	565	+	13	44535096	44552936	NA	NA	NA	NA	NA	NA	0	0	0	0	0
1700029P11Rik	NM_025503	refseq	1024	+	15	81810970	81811993	0.887667	-1.21971	0.00174786	0.00196275	0.000152163	9.87e-05	4.60319	2.4505	1.02035	2.25866	2.51873
1700030A11Rik	NR_045457	refseq	888	+	17	29042210	29043716	-0.214566	-1.30097	1	0.630202	0.798834	0.240155	0.17363	0.198707	0.107882	0.253672	0.189546
1700030C10Rik	NR_015521	refseq	1724	-	12	20810253	20821640	0.209783	-0.632322	0.856266	0.234119	0.457891	0.0500514	1.83661	1.56283	0.838458	1.23732	1.08775
1700030C12Rik	OTTMUST00000011776	vega	606	+	11	23398851	23399644	-0.485294	-0.0931007	0.993419	1	0.636536	0.963539	0.120976	0.16542	0.355469	0.356689	0.444479
1700030F04Rik	NR_045731	refseq	418	-	6	117629225	117701787	-0.515258	#NAME?	1	0.852667	0.827622	0.426647	0.0462408	0.0653299	0	0.0616431	0.00574843
1700030F18Rik	NM_028180	refseq	621	-	15	99748779	99762089	#NAME?	0.255499	0.768397	1	0.372695	1	0	0.0313905	0.016708	0.0135197	0.0217062
1700030J22Rik	NM_027103	refseq	2971	-	8	119493499	119502843	0.421338	-0.678373	0.301197	0.158133	0.0852258	0.0284695	1.11311	0.818499	0.543451	0.827192	0.683955
1700030K09Rik	NM_028170	refseq	2427	+	8	74967779	74984440	0.114	-0.171799	0.833865	0.812348	0.430952	0.387715	4.98459	4.53615	4.09581	4.37805	4.26022
1700030L20Rik	NR_040592	refseq	985	-	3	136098234	136112313	Inf	Inf	1	1	0.883769	0.713563	0.00834519	0	0.0142446	0	0.00806211
1700030M09Rik	NR_045903	refseq	964	+	8	124068288	124071552	-0.134367	-1.52596	1	0.891212	0.901791	0.467141	0.0698349	0.0753084	0.0292442	0.080067	0.0281783
1700030N03Rik	NR_045304	refseq	395	-	19	3153799	3197703	-0.0385355	1.28679	1	1	1	0.9351	0.0134971	0.0138268	0.0358491	0.01417	0.00608314
1700030O20Rik	NR_045345	refseq	594	-	10	116160123	116166233	1.1885	0.255676	1	1	1	1	0.0280522	0.0118828	0.00637161	0.00490657	0.013369
1700031A10Rik	NR_045439	refseq	656	+	17	37060737	37070377	Inf	-1.72882	1	1	0.944432	0.940027	0.00812709	0	0.00427774	0.0133285	0.0242109
1700031F05Rik	NM_028496	refseq	1360	-	X	100054526	100061692	NA	NA	NA	NA	NA	NA	0	0	0	0	0
1700031F10Rik	OTTMUST00000053564	vega	607	-	6	88172600	88173633	#NAME?	0.00196093	0.962083	1	0.590234	1	0	0.0141192	0.0154813	0.0144044	0.0209998
1700031M16Rik	NR_015496	refseq	824	+	15	98228876	98246566	NA	NA	NA	NA	NA	NA	0	0	0	0	0
1700031P21Rik	NR_045910	refseq	304	-	12	53700971	53703309	NA	NA	NA	NA	NA	NA	0	0	0	0	0
1700034E13Rik	NM_030097	refseq	477	+	18	52805874	52823385	NA	NA	NA	NA	NA	NA	0	0	0	0	0
1700034F02Rik	NM_028504	refseq	2185	+	11	29447950	29478352	0.596473	-0.728154	0.615265	0.629198	0.252653	0.239306	0.282569	0.18374	0.183707	0.289805	0.216857
1700034G24Rik	NR_045396	refseq	1081	-	5	113011956	113019016	NA	NA	NA	NA	NA	NA	0	0	0	0	0
1700034H14Rik	NM_025969	refseq	1315	-	18	85116686	85120916	0.477707	1.05028	0.0109277	8.71e-05	0.00128556	2.09e-06	9.12196	6.45232	11.8529	5.43627	5.09684
1700034H15Rik	NR_030669	refseq	4362	-	1	193717951	193731406	-0.540829	-0.090183	0.503538	1	0.180911	0.833255	0.279869	0.401709	0.423559	0.42584	0.374572
1700034I23Rik	NR_045380	refseq	2345	-	3	40704121	40706465	NA	NA	NA	NA	NA	NA	0	0	0	0	0.00236177
1700034J05Rik	NM_028509	refseq	2034	-	6	146899823	146902943	1.1885	Inf	1	1	1	0.989352	0.00273074	0.00115673	0.00137964	0	0
1700034K08Rik	NR_040756	refseq	617	-	9	92874754	92900571	-0.994471	#NAME?	1	1	0.809947	0.911505	0.00900215	0.0177037	0	0.00925945	0
1700034O15Rik	NM_029671	refseq	741	+	6	41634430	41635716	NA	NA	NA	NA	NA	NA	0	0	0	0	0.00747414
1700034P13Rik	NR_040462	refseq	1494	+	1	9737729	9761337	-0.156882	-0.164025	0.836279	0.926663	0.433494	0.50938	2.5627	2.81533	2.54952	2.71147	2.22861
1700036G14Rik	NR_040542	refseq	539	+	3	85121441	85135949	NA	NA	NA	NA	NA	NA	0	0	0	0	0
1700036O09Rik	OTTMUST00000042930	vega	349	+	X	64711371	64712378	NA	NA	NA	NA	NA	NA	0	0	0	0	0
1700037C06Rik	OTTMUST00000022758	vega	874	-	4	136672624	136673497	NA	Inf	NA	1	NA	0.905232	0	0	0.0129911	0	0
1700037C18Rik	NM_028484	refseq	1097	-	16	3905798	3908689	1.10953	0.342474	0.199231	0.988889	0.0484818	0.59754	0.680289	0.310898	0.372269	0.277288	0.214872
1700037H04Rik	NM_026091	refseq	1241	-	2	130972061	130985756	-0.104846	-0.204927	0.783338	0.713621	0.385597	0.300293	34.0029	36.056	32.2865	35.3363	31.6766
1700039E15Rik	NM_001033176	refseq	1732	+	7	52538243	52544363	0.0873073	1.2252	1	0.932187	1	0.516411	0.0112885	0.010382	0.0568566	0.0231568	0.0349878
1700039E22Rik	NR_045315	refseq	770	-	19	44902983	44910428	#NAME?	0.255676	1	1	0.833188	1	0	0.00305558	0.00491525	0.00378506	0
1700040I03Rik	NR_028081	refseq	1106	-	6	85396779	85401964	-0.185333	-0.2348	0.525844	0.731247	0.194109	0.312838	8.11673	9.08122	7.75225	8.66245	8.33213
1700040L02Rik	NM_028491	refseq	1238	-	10	67893704	68004623	-0.507507	0.758602	1	1	0.908041	0.897793	0.00663975	0.00943387	0.025143	0.0139379	0.00835543
1700040N02Rik	NR_040610	refseq	1174	+	2	170181861	170205935	-0.889646	0.213989	1	1	0.771858	1	0.00700172	0.0126685	0.0176758	0.0145003	0.00409343
1700041C23Rik	NR_033784	refseq	395	+	9	57023082	57033915	NA	#NAME?	NA	1	NA	0.947632	0	0	0	0.014757	0.0140211
1700041M19Rik	NR_040573	refseq	1129	-	16	77004473	77011126	NA	NA	NA	NA	NA	NA	0	0	0	0	0
1700042B14Rik	NM_001081671	refseq	1056	-	X	151559524	151582392	NA	Inf	NA	1	NA	0.991901	0	0	0.00265738	0	0
1700042G07Rik	NM_001099295	refseq	392	+	4	115845977	115846902	#NAME?	0.856138	0.976739	1	0.611738	0.931434	0	0.0218632	0.0286346	0.0148699	0.0202581
1700042G15Rik	NR_038178	refseq	2030	-	4	57372664	57377164	-0.114066	#NAME?	1	1	1	0.901847	0.00142298	0.00153142	0	0.00425004	0
1700042O10Rik	NR_045178	refseq	1075	+	11	11768126	11785324	-0.345764	-0.355881	1	1	0.685722	0.776702	0.111605	0.139442	0.105808	0.129504	0.208394
1700044C05Rik	NR_045624	refseq	893	+	14	118765100	118797387	1.60435	-2.12927	0.996742	1	0.642212	0.6416	0.0626979	0.0201361	0.00628487	0.0259799	0.0223465
1700044K03Rik	NR_033785	refseq	377	+	18	49682943	49684094	NA	NA	NA	NA	NA	NA	0	0	0	0	0
1700045H11Rik	NR_040649	refseq	593	-	4	150202334	150229058	-1.56505	-0.442368	1	1	0.773932	1	0.00449526	0.0131777	0.0189288	0.0243787	0.0174435
1700045I19Rik	NR_003640	refseq	1190	-	X	160198072	160199261	0.34253	-1.72882	1	1	1	0.924559	0.00914765	0.00720198	0.00235815	0.00734748	0.0121152
1700046C09Rik	NR_045918	refseq	562	-	11	14460339	14499228	NA	NA	NA	NA	NA	NA	0	0	0	0	0
1700047A11Rik	OTTMUST00000084063	vega	641	+	8	27193081	27213166	-0.00119821	0.217943	1	1	0.986637	0.628529	1.94026	1.91252	2.16478	1.77168	1.93342
1700047F07Rik	OTTMUST00000020443	vega	463	+	4	107362306	107431590	-0.592848	1.30726	1	1	0.89581	0.828222	0.0124779	0.0185105	0.063002	0.0244282	0.0119619
1700047G03Rik	NR_040447	refseq	840	+	15	11896817	11899838	NA	-0.143862	NA	1	NA	1	0	0	0.00334071	0.00346964	0.00286053
1700047K16Rik	OTTMUST00000012737	vega	886	+	11	58136490	58137941	-0.734516	0.777365	0.835664	0.935951	0.432921	0.521396	0.074473	0.121014	0.263531	0.145411	0.103421
1700047L14Rik	NR_040691	refseq	514	+	5	109192861	109197936	NA	0.255676	NA	1	NA	1	0	0	0.0073633	0.00567023	0
1700047M11Rik	NR_015458	refseq	686	+	1	184230965	184233420	0.173957	#NAME?	1	1	1	0.87032	0.0119825	0.0102892	0	0.00849709	0.0185814
1700048M11Rik	NR_045300	refseq	483	-	16	92308961	92312711	-0.489371	-0.15264	0.986866	1	0.627602	0.87215	0.227705	0.314872	0.199413	0.21099	0.228238
1700048O20Rik	NR_033553	refseq	1848	+	9	121846393	121856134	0.649771	-0.181191	0.805119	1	0.405302	0.86392	0.207029	0.129357	0.117026	0.126438	0.0825501
1700049E15Rik	NR_033636	refseq	921	+	6	147638763	147650896	NA	NA	NA	NA	NA	NA	0	0	0	0	0
1700049E22Rik	NR_040525	refseq	507	+	6	100477394	100483420	0.770551	#NAME?	1	1	0.921333	0.779146	0.076687	0.0445805	0	0.011497	0.0265868
1700049G17Rik	NM_028538	refseq	5158	-	7	28692411	28714449	0.0667102	0.280119	1	0.675111	0.795335	0.271124	0.803537	0.754286	0.911184	0.713061	0.754015
1700049L16Rik	NR_003644	refseq	806	-	10	71442633	71443438	-0.396466	-0.435669	1	1	0.8769	1	0.00689122	0.00875731	0.00817734	0.0105604	0.00596239
1700051A21Rik	NR_045922	refseq	1358	+	11	72080346	72082058	-0.114066	0.708034	1	1	1	0.980981	0.00638139	0.0068677	0.00691983	0.00412162	0.00815661
1700052I22Rik	NR_033786	refseq	377	-	12	82024419	82025434	-1.44053	0.856138	1	1	0.792865	0.98572	0.00707079	0.0187225	0.014887	0.00773077	0.0127472
1700052K11Rik	NR_027956	refseq	2413	-	11	105040335	105042747	0.474013	0.47784	0.431677	0.568675	0.143885	0.201602	0.846899	0.602479	0.836467	0.571284	0.441454
1700052N19Rik	NM_024261	refseq	2290	-	10	5891401	5913936	0.192276	-0.229406	0.361222	0.542417	0.110297	0.18559	17.2201	14.8391	12.9488	14.4396	13.43
1700054A03Rik	NR_045320	refseq	780	+	19	53150742	53158882	0.115651	Inf	1	1	1	0.855896	0.0145277	0.0130348	0.00844992	0	0.00308057
1700054K19Rik	NR_027865	refseq	451	+	6	112160702	112162512	NA	NA	NA	NA	NA	NA	0	0	0	0	0
1700054M17Rik	NR_045919	refseq	445	+	2	118130650	118133902	Inf	NA	1	NA	1	NA	0.0184719	0	0	0	0
1700054N08Rik	NM_028536	refseq	2673	-	8	126364744	126384109	-0.261351	0.0117592	0.353766	1	0.106705	0.898609	2.13925	2.52427	2.60598	2.45579	2.45273
1700054O13Rik	NM_026096	refseq	554	+	X	9424073	9424626	Inf	#NAME?	1	1	1	1	0.0100259	0	0	0.00526083	0
1700055C04Rik	NR_040726	refseq	355	-	9	63886272	63889272	Inf	#NAME?	1	1	1	0.941223	0.023783	0	0	0.0160932	0
1700055N04Rik	NM_028545	refseq	1999	+	19	3958808	3970438	0.106735	#NAME?	1	1	1	0.67956	0.00433513	0.00390914	0	0.00868989	0.00120202
1700056E22Rik	NM_028516	refseq	967	-	1	185856911	185857877	-0.0523759	1.74836	1	0.555998	0.979169	0.194056	0.0889148	0.0911491	0.256502	0.071496	0.0626668
1700056N10Rik	OTTMUST00000048175	vega	1043	+	16	17047613	17049204	0.0882544	-0.488768	1	1	1	0.711242	0.121637	0.111658	0.166494	0.22088	0.215377
1700057G04Rik	NM_001033184	refseq	1052	+	9	92204215	92252714	0.575952	-2.11452	1	1	1	0.907329	0.0078137	0.00519161	0.00266749	0.0109716	0
1700057H15Rik	NR_040774	refseq	980	-	4	124126869	124163202	Inf	2.1908	1	1	1	0.901253	0.00589519	0	0.0134509	0.0028557	0
1700057H21Rik	OTTMUST00000029454	vega	383	-	2	51276504	51294305	2.4567	-1.4497	0.159431	0.876696	0.0357344	0.451638	0.960028	0.173094	0.0318625	0.0824956	0.185229
1700057K13Rik	NM_028540	refseq	898	-	1	159029279	159038776	-0.252821	0.118879	1	1	0.819616	0.86002	0.0455202	0.0531482	0.140911	0.122427	0.183584
1700058G18Rik	NR_028107	refseq	753	+	10	115855177	115858291	-0.423741	1.92534	0.962961	0.168427	0.592525	0.0311275	0.188243	0.249617	0.817843	0.206721	0.0635484
1700058P15Rik	OTTMUST00000060548	vega	413	+	7	19843841	19845088	0.363652	0.0771274	0.704247	1	0.316674	0.766761	3.21425	2.4593	2.5604	2.30757	1.75443
1700060C16Rik	NR_045732	refseq	645	-	6	143541873	143599808	NA	NA	NA	NA	NA	NA	0	0	0	0	0
1700060C20Rik	NR_036606	refseq	590	+	2	158017744	158021470	Inf	0.255676	1	1	1	1	0.004896	0	0.00641481	0.00493983	0.00407261
1700060J05Rik	OTTMUST00000016360	vega	1060	-	4	53575855	53577569	-1.08026	-0.601537	5.07e-10	0.0662623	1.08e-11	0.00871624	4.5187	9.40246	5.22663	7.53435	7.94898
1700061E18Rik	OTTMUST00000073997	vega	588	+	13	41896152	41897164	NA	NA	NA	NA	NA	NA	0	0	0	0	0
1700061F12Rik	NR_038180	refseq	883	+	2	9111142	9119111	NA	NA	NA	NA	NA	NA	0	0	0	0	0
1700061G19Rik	NM_030141	refseq	2455	+	17	57015056	57028261	-0.904945	-1.14247	0.013581	0.00012932	0.00167213	3.46e-06	7.39483	13.6493	6.40992	13.4941	12.9891
1700061H18Rik	OTTMUST00000069943	vega	634	-	18	70102974	70129263	-2.40357	-0.649927	2.57e-07	0.528225	8.96e-09	0.17767	0.307682	1.6019	1.04802	1.55948	1.53333
1700061I17Rik	NR_038029	refseq	1962	-	3	116763440	116780683	-0.768746	Inf	1	1	0.834814	0.989427	0.00147229	0.00239837	0.00143027	0	0
1700061J05Rik	NM_001163612	refseq	1147	-	15	78208830	78226342	#NAME?	-1.24969	1	1	0.72366	0.957019	0	0.00476162	0.00329969	0.00742081	0.00482854
1700061J23Rik	OTTMUST00000011749	vega	537	+	11	23052140	23066375	#NAME?	-0.68504	1	1	0.835272	1	0	0.00578916	0.00704793	0.0106389	0
1700063A18Rik	NR_040467	refseq	356	-	1	97887236	97918335	NA	NA	NA	NA	NA	NA	0	0	0	0	0
1700063D05Rik	NR_040392	refseq	709	+	9	41014238	41025710	2.97713	1.7278	0.932282	1	0.545386	0.707558	0.0538948	0.00663695	0.0290859	0.00822144	0.0179787
1700063H04Rik	OTTMUST00000060650	vega	817	+	6	122341397	122342705	1.42862	-0.97136	0.0333771	0.429287	0.00490587	0.126471	1.28922	0.472882	0.275009	0.513329	0.514867
1700063O14Rik	NR_045383	refseq	492	-	5	92195268	92196326	NA	NA	NA	NA	NA	NA	0	0	0	0	0
1700064E03Rik	OTTMUST00000013377	vega	840	+	11	69215015	69216202	-0.0896128	0.423097	0.950215	0.169422	0.569779	0.0314358	13.3602	14.0236	19.6696	13.9559	12.0329
1700064H15Rik	OTTMUST00000068813	vega	394	-	3	19510368	19528677	2.51042	1.08265	0.874201	1	0.477086	0.728323	0.0704864	0.0119431	0.140948	0.0642212	0.0872397
1700064J06Rik	NR_045348	refseq	386	+	10	118529961	118540163	NA	NA	NA	NA	NA	NA	0	0	0	0	0
1700064M15Rik	NR_045288	refseq	645	-	12	100864263	100866184	#NAME?	Inf	1	1	0.773387	0.990634	0	0.0072955	0.00586781	0	0
1700065D16Rik	NM_028533	refseq	2771	-	9	95755969	95758739	0.317687	0.154617	0.877987	1	0.481781	0.731241	0.345475	0.272877	0.320823	0.273411	0.2656
1700065I16Rik	NR_040315	refseq	813	+	15	63648743	63651095	NA	NA	NA	NA	NA	NA	0	0	0	0	0
1700065I17Rik	NM_026099	refseq	564	+	18	56748002	56754433	0.248992	Inf	1	0.940033	1	0.526674	0.0299396	0.0248793	0.0315881	0	0.0196395
1700065J11Rik	NR_040526	refseq	428	+	6	35280846	35286829	0.231254	NA	1	NA	1	NA	0.00674916	0.00549719	0	0	0
1700065J18Rik	NR_040468	refseq	404	+	1	194667899	194668933	Inf	Inf	1	1	1	0.990934	0.0071501	0	0.00694603	0	0
1700065O20Rik	NR_045386	refseq	702	-	18	49962986	49977610	Inf	#NAME?	1	1	1	1	0.00411487	0	0	0.00398658	0
1700066B17Rik	NR_040465	refseq	531	-	1	39899273	39904175	0.755326	-0.592344	1	1	0.676008	0.84205	0.230123	0.133871	0.056533	0.0810207	0.073396
1700066B19Rik	NM_001033168	refseq	2504	+	18	35886643	35890523	-0.319231	-0.551601	1	1	0.785712	0.69308	0.039575	0.0485889	0.0334365	0.0466567	0.0438144
1700066J24Rik	NR_045726	refseq	708	+	4	41464470	41465962	-0.720863	0.263245	0.331115	0.995614	0.0971176	0.605427	0.733373	1.19402	1.25961	0.998632	0.644752
1700066M21Rik	NM_028546	refseq	3007	+	1	57434464	57442266	-0.173997	-0.448494	0.73437	0.198372	0.341612	0.0392772	2.64682	2.93743	2.03023	2.62889	3.13368
1700066N21Rik	NR_045924	refseq	774	-	5	88337613	88408376	-0.114066	-0.623214	1	1	1	1	0.00373209	0.00401651	0.00488984	0.00723148	0
1700066O22Rik	NR_015541	refseq	960	-	18	57664076	57693406	Inf	NA	1	NA	1	NA	0.00277676	0	0	0	0
1700067G03Rik	OTTMUST00000013326	vega	383	+	11	69107653	69108979	-0.790799	0.315013	1	1	0.74236	0.969714	0.0498844	0.0855599	0.0662799	0.0514517	0.0289208
1700067G17Rik	NR_040471	refseq	603	+	1	90912688	90918785	NA	-0.0227524	NA	1	NA	1	0	0	0.00465372	0.0046411	0
1700067K01Rik	NM_183097	refseq	1084	+	8	86525605	86528669	1.06764	-0.445118	0.225341	0.959336	0.0571294	0.550405	0.699509	0.329664	0.240142	0.312357	0.245887
1700067P10Rik	NM_026625	refseq	794	+	17	48226582	48227870	Inf	Inf	1	1	1	0.990989	0.00335729	0	0.00353425	0	0
1700069L16Rik	NR_033216	refseq	704	-	5	114142433	114174781	0.507019	-1.68957	1	1	1	0.910224	0.0271388	0.0188579	0.00398607	0.0122551	0.0204788
1700069P05Rik	NR_040527	refseq	787	-	6	118196713	118198472	NA	NA	NA	NA	NA	NA	0	0	0	0	0
1700071K01Rik	NM_001033765	refseq	1038	-	11	81386004	81387041	-0.776139	-0.0880038	1	1	0.693199	1	0.0261106	0.0443597	0.0199917	0.0196546	0.0491209
1700071M16Rik	NR_045444	refseq	2504	-	17	43725289	43728458	-0.436791	2.63442	1	0.129409	0.769121	0.0215979	0.164246	0.219922	1.04337	0.161119	0.0631354
1700072B07Rik	NR_040727	refseq	445	+	9	58218311	58221990	NA	NA	NA	NA	NA	NA	0	0	0	0	0
1700072E05Rik	NM_028554	refseq	1048	+	X	83289538	83292652	NA	NA	NA	NA	NA	NA	0	0	0	0	0
1700072O05Rik	NR_045733	refseq	668	+	6	120504814	120524222	NA	NA	NA	NA	NA	NA	0	0	0	0	0
1700073E17Rik	NR_003625	refseq	4599	+	6	145336145	145340743	-0.562321	0.573712	1	1	0.715028	0.813727	0.00772901	0.0112181	0.00981909	0.00623643	0.0154257
1700074P13Rik	NM_028550	refseq	1647	-	6	40870459	40890556	NA	NA	NA	NA	NA	NA	0	0	0	0	0
1700080E11Rik	NM_028562	refseq	871	-	9	105045674	105047412	NA	Inf	NA	1	NA	0.960646	0	0	0.00644362	0	0
1700080G11Rik	OTTMUST00000021362	vega	436	+	4	127208866	127210129	2.31875	-0.638944	0.999201	1	0.648123	0.913941	0.0631851	0.0125266	0.0431061	0.0647194	0.00551111
1700080N15Rik	NR_040500	refseq	434	-	2	4053111	4062187	NA	NA	NA	NA	NA	NA	0	0	0	0	0
1700080O16Rik	NM_028851	refseq	1454	-	X	49321872	49325949	Inf	#NAME?	1	1	0.879692	0.912581	0.00932007	0	0	0.00392922	0.00165257
1700081H04Rik	NR_040693	refseq	1126	+	5	119558245	119564552	NA	NA	NA	NA	NA	NA	0	0	0	0	0.00213396
1700081H22Rik	NR_045928	refseq	489	-	7	57772679	57831254	NA	NA	NA	NA	NA	NA	0	0	0	0	0
1700081L11Rik	NM_001081045	refseq	5510	-	11	104194543	104303605	-0.116381	0.0579416	0.641812	1	0.271715	0.666295	18.5675	19.8315	22.5247	20.5463	19.7797
1700084C01Rik	NM_001033185	refseq	1440	+	1	171859070	171864784	-0.6672	0.0694325	0.869516	1	0.471728	0.985604	0.0793043	0.124984	0.137401	0.125508	0.108117
1700084C06Rik	OTTMUST00000084533	vega	750	+	9	20896199	20932837	0.170323	-0.380029	0.840239	0.446931	0.439038	0.1352	20.9241	18.3295	16.2047	19.9934	15.8386
1700084E18Rik	NR_028299	refseq	434	-	2	30092718	30093151	0.755498	0.144037	0.842896	1	0.442044	0.917417	0.506314	0.29486	0.38583	0.333673	0.247726
1700084F23Rik	NR_045965	refseq	1044	-	13	70142928	70167226	Inf	NA	0.973517	NA	0.606993	NA	0.0340476	0	0	0	0
1700084J12Rik	NR_033608	refseq	731	-	15	33334964	33335694	-0.628931	-0.158695	1	1	0.716997	1	0.0379913	0.0577027	0.0449046	0.0473683	0.0740396
1700085B03Rik	NR_038129	refseq	801	-	5	127737230	127761993	Inf	#NAME?	1	1	1	1	0.00332795	0	0	0.00363858	0
1700085C21Rik	NR_046045	refseq	1082	-	12	84033507	84040142	NA	NA	NA	NA	NA	NA	0	0	0	0	0
1700086D15Rik	OTTMUST00000013126	vega	1092	-	11	64965412	64973393	1.77346	1.08156	1	1	0.859096	0.864491	0.0152591	0.00430915	0.0172109	0.00779456	0.0145443
1700086L19Rik	NR_030733	refseq	1046	+	12	75385263	75396937	2.51908	1.69169	1	1	0.72729	0.678163	0.0133817	0.00224933	0.0386183	0.0111453	0.0144835
1700086O06Rik	NR_015475	refseq	1564	-	18	38398059	38409852	-0.0244458	1.29226	1	0.149633	1	0.0263299	0.821939	0.825788	1.95361	0.761543	0.514211
1700086P04Rik	OTTMUST00000022166	vega	1009	-	4	128727341	128735227	0.784902	0.305375	0.155202	0.939936	0.0344862	0.526287	1.36608	0.781203	1.04017	0.801264	0.682831
1700088E04Rik	NM_138581	refseq	1253	-	15	78965085	78971681	0.238682	0.696398	0.607636	0.0677226	0.247888	0.00898177	3.07108	2.56593	4.01559	2.35889	1.42592
1700090G07Rik	NM_030104	refseq	752	+	17	87316688	87321707	Inf	NA	1	NA	1	NA	0.00354479	0	0	0	0
1700091E21Rik	NR_045366	refseq	664	-	18	64317378	64436834	Inf	1.70803	1	1	1	0.944532	0.00802917	0	0.0141523	0.00421473	0
1700092C02Rik	NR_045467	refseq	358	+	8	80148071	80152855	NA	NA	NA	NA	NA	NA	0	0	0	0	0
1700092C10Rik	NR_045931	refseq	569	-	14	69782856	69789900	1.23125	2.1908	1	1	1	0.858878	0.0203068	0.00826994	0.0231667	0.00491842	0.00422292
1700092C17Rik	OTTMUST00000026984	vega	424	+	2	22611504	22617793	NA	NA	NA	NA	NA	NA	0	0	0	0	0
1700092E19Rik	NR_045933	refseq	1641	-	13	26375028	26404275	NA	NA	NA	NA	NA	NA	0	0	0	0	0
1700092K14Rik	NR_045930	refseq	395	+	11	114059572	114060513	NA	NA	NA	NA	NA	NA	0	0	0	0	0
1700092M07Rik	NM_001177347	refseq	380	+	19	8815208	8815715	0.203599	-0.236392	1	1	0.78472	0.757112	1.18045	1.00366	1.15781	1.29479	1.22572
1700093J21Rik	OTTMUST00000048376	vega	648	+	16	96304283	96310677	#NAME?	-1.08458	1	1	0.657217	1	0	0.0120592	0.00433055	0.00881649	0.0111243
1700093K21Rik	NM_001110133	refseq	1320	-	11	23416203	23419942	1.51846	1.57556	0.74106	0.785876	0.348001	0.362222	0.0802865	0.0277532	0.0818199	0.0260564	0.0229541
1700094C10Rik	OTTMUST00000065129	vega	507	+	5	74410241	74425705	-0.53756	0.20762	0.0496544	1	0.00799823	0.730707	5.34042	7.63631	8.45014	6.96776	7.55503
1700094D03Rik	NM_028567	refseq	3097	+	3	89866718	89872269	-0.286293	0.393499	0.176923	0.226901	0.0413743	0.0477608	3.12113	3.74614	4.57347	3.31632	3.1952
1700094J05Rik	NR_040580	refseq	997	+	10	75851760	75864252	0.124398	-0.370596	0.911662	0.304386	0.519492	0.0738174	11.0384	9.97764	9.25724	11.378	10.6751
1700094M24Rik	NR_046049	refseq	664	+	6	52442445	52450079	NA	NA	NA	NA	NA	NA	0	0	0	0	0
1700095A21Rik	NR_045468	refseq	1069	+	4	145651166	145679000	0.732156	-1.08434	0.466164	0.328455	0.161493	0.0832453	0.71452	0.423034	0.169094	0.339636	0.594178
1700095B10Rik	NR_040675	refseq	1047	+	5	113222312	113230721	-0.793124	0.412077	0.564295	0.995061	0.217091	0.604867	0.191406	0.326548	0.304596	0.217822	0.305066
1700095B22Rik	NR_040759	refseq	1090	-	3	105251108	105255873	NA	NA	NA	NA	NA	NA	0	0	0	0	0
1700095J03Rik	OTTMUST00000047733	vega	1808	+	7	116582132	116588407	2.77346	1.96693	1	1	0.742497	0.741597	0.00921625	0.00130133	0.0187684	0.00464367	0.00132901
1700095J07Rik	OTTMUST00000033914	vega	1405	+	6	30254605	30281779	Inf	1.84046	1	1	1	0.94868	0.00205597	0	0.00738482	0.00199187	0
1700096J18Rik	NR_027883	refseq	454	+	11	109208181	109214965	-0.981986	-0.305129	0.794537	1	0.394715	0.864954	0.110108	0.213395	0.205115	0.23986	0.199765
1700096K18Rik	NR_027388	refseq	1449	+	5	25035836	25037284	0.038828	0.0265694	1	1	0.989269	0.996699	0.474864	0.452544	0.551643	0.510938	0.541391
1700097N02Rik	NR_045287	refseq	845	-	17	30759386	30763850	-0.033063	-1.2227	1	0.0109422	0.760464	0.000854594	13.8918	13.964	7.26524	16.1012	15.122
1700100L14Rik	NR_045934	refseq	682	+	13	70712119	70714982	0.787853	2.66349	1	1	1	0.71518	0.0123797	0.0068997	0.0288026	0.00427346	0.0140929
1700101E01Rik	NM_001166705	refseq	931	-	2	28811001	28910586	-0.379635	-0.301462	0.423137	0.792934	0.139493	0.369208	1.94393	2.49285	1.88643	2.20839	2.40132
1700101I11Rik	NR_045270	refseq	806	-	6	129482202	129483302	0.0108618	-0.206898	1	1	0.976159	0.662628	3.236	3.16709	4.05015	4.47361	2.73511
1700101O22Rik	NR_045045	refseq	339	-	12	7378845	7387136	NA	NA	NA	NA	NA	NA	0	0	0	0	0
1700102H20Rik	NR_045302	refseq	563	+	17	3557824	3559863	0.0231648	-0.0259833	1	1	1	1	0.511427	0.495195	0.40754	0.392432	0.460627
1700102P08Rik	NM_053216	refseq	1098	+	9	108295165	108300098	0.283579	-0.417041	0.887576	0.869285	0.491942	0.444198	0.895149	0.723474	0.62209	0.789389	0.836448
1700104A03Rik	NR_045805	refseq	839	-	9	54116387	54149377	NA	NA	NA	NA	NA	NA	0	0	0	0	0
1700105P06Rik	NR_045703	refseq	555	+	19	7457493	7458047	0.946047	-0.667147	1	1	0.78523	0.858974	0.070858	0.0364856	0.0406829	0.0615542	0.0346356
1700106J16Rik	NM_028859	refseq	1219	+	11	88107545	88108763	0.457151	0.128978	1	1	1	1	0.00893002	0.00641048	0.0108137	0.00937339	0.0104568
1700106N22Rik	NM_028576	refseq	1439	+	17	85490040	85857920	0.111937	0.0841202	0.954144	1	0.575156	0.771975	3.32607	3.03056	3.21042	2.87548	3.34276
1700108F19Rik	NR_015485	refseq	868	+	14	77077375	77086915	2.0089	-1.398	0.80029	1	0.40044	0.649921	0.105712	0.0260395	0.0119535	0.0296853	0.0238342
1700108J01Rik	NR_015532	refseq	468	-	14	122629127	122632860	Inf	-0.383739	1	1	1	1	0.00569591	0	0.0200793	0.0246626	0
1700108M19Rik	NM_001177877	refseq	934	-	12	36936150	36979985	#NAME?	2.35682	1	0.998409	0.920694	0.609626	0	0.00251906	0.0340971	0.0062409	0.0332249
1700108N11Rik	OTTMUST00000037092	vega	917	+	2	144157195	144158375	1.12523	-1.37508	0.716878	0.73234	0.32616	0.314158	0.233794	0.104918	0.0562917	0.139737	0.121111
1700109F18Rik	NR_027899	refseq	794	-	2	74548101	74554187	-1.68967	2.68401	0.958461	0.810196	0.583686	0.384851	0.00699537	0.0225399	0.12098	0.0179153	0.00697524
1700109G14Rik	NR_033788	refseq	798	-	14	61911820	61924171	1.17376	Inf	1	1	0.99326	0.984234	0.0175405	0.00779143	0.00474278	0	0.0199027
1700109H08Rik	NM_029843	refseq	715	+	5	3571716	3584341	-0.0226329	0.148239	1	0.927691	0.904417	0.511023	4.49598	4.49714	5.74193	4.91662	5.35125
1700109I08Rik	NR_045936	refseq	396	+	14	40468951	40498581	NA	NA	NA	NA	NA	NA	0	0	0	0	0
1700110C19Rik	NR_045461	refseq	722	+	17	10517467	10522177	0.615278	0.199006	1	1	0.849208	0.955402	0.062779	0.0400342	0.0899319	0.0747708	0.045294
1700110K17Rik	NR_040728	refseq	708	+	9	40141057	40150922	-0.116355	-0.789736	1	0.336351	0.727803	0.0860965	1.48741	1.58722	0.940152	1.54933	1.15255
1700110M21Rik	NM_029680	refseq	1862	-	14	101596907	101599286	NA	NA	NA	NA	NA	NA	0	0	0	0	0
1700111N16Rik	NR_033213	refseq	1132	-	X	67182435	67396763	Inf	0.376786	1	1	0.755994	1	0.0121681	0	0.00334341	0.00247225	0.0119077
1700112E06Rik	NM_028275	refseq	911	+	14	22838934	23875310	-0.618859	0.407066	1	1	0.787833	0.938328	0.0121939	0.0180786	0.0392545	0.0281569	0.00791276
1700112H15Rik	NR_040472	refseq	778	-	1	186351720	186381570	2.17376	NA	1	NA	1	NA	0.0179914	0.00399586	0	0	0
1700112K13Rik	OTTMUST00000021528	vega	701	-	4	127487882	127489417	NA	NA	NA	NA	NA	NA	0	0	0	0	0
1700112M01Rik	OTTMUST00000065136	vega	824	+	5	74428299	74436021	-0.460915	0.154978	0.0518231	0.991105	0.00842632	0.59993	5.14447	6.97008	7.48379	6.39352	6.41093
1700113A16Rik	NR_045997	refseq	983	-	3	87975482	87981707	0.42745	0.779238	0.159451	0.0319092	0.035746	0.00337508	4.62699	3.39491	4.58114	2.53375	2.44671
1700113H08Rik	NM_029685	refseq	1343	+	10	86520791	86693344	#NAME?	-0.143862	1	1	0.830791	1	0	0.0017519	0.0020895	0.00217014	0
1700113I22Rik	NM_026865	refseq	1461	-	11	101280128	101286647	0.0705847	0.0779708	1	1	0.827231	0.868692	1.08623	1.01894	1.07341	0.965153	0.833284
1700119H24Rik	NR_040536	refseq	586	-	16	34935941	34939415	-1.20089	#NAME?	1	1	0.850085	0.868887	0.00454895	0.0106102	0	0.0149207	0.00410041
1700120C14Rik	NR_045627	refseq	388	+	15	99082219	99092472	0.287355	-0.694031	0.305434	0.147424	0.0869874	0.025753	20.5819	16.6189	11.8879	18.3175	12.7443
1700120E14Rik	NR_045368	refseq	1932	-	18	74655332	74690778	Inf	NA	1	NA	1	NA	0.00149516	0	0	0	0
1700120G07Rik	NR_046050	refseq	884	-	7	142383448	142387685	#NAME?	0.0039406	0.802273	1	0.402619	1	0	0.0115013	0.0277558	0.0259822	0.0332148
1700120G11Rik	OTTMUST00000010296	vega	491	-	4	14146643	14164597	NA	NA	NA	NA	NA	NA	0	0	0	0	0
1700120K04Rik	NR_027915	refseq	543	-	7	134747417	134747959	-0.97602	0.667657	0.249949	0.63251	0.0659123	0.241927	0.387469	0.749418	1.26622	0.755584	0.763877
1700121C08Rik	OTTMUST00000020422	vega	677	-	4	123510865	123536756	NA	NA	NA	NA	NA	NA	0	0	0	0	0
1700121L16Rik	NR_045453	refseq	561	+	X	102012115	102037794	NA	NA	NA	NA	NA	NA	0	0	0	0	0
1700121N20Rik	NR_036593	refseq	1028	-	12	107680862	107685876	3.12486	-1.88477	0.266866	0.832391	0.0723279	0.405336	0.187371	0.0212513	0.0118709	0.0417374	0.0294741
1700122E12Rik	OTTMUST00000074447	vega	479	+	8	87371087	87372314	0.279074	-0.374884	1	1	0.759021	0.730699	0.628028	0.50731	0.429288	0.530635	0.508248
1700122O11Rik	NM_029689	refseq	771	-	17	48173695	48175243	1.1885	0.708034	1	1	1	0.985381	0.00720406	0.00305162	0.0121882	0.00725962	0.00311653
1700123I01Rik	NM_001165919	refseq	1613	+	19	6184410	6224219	0.549256	-1.30553	0.312596	0.0196797	0.0897473	0.00181084	1.16195	0.782634	0.329282	0.776631	0.759121
1700123K08Rik	NM_029693	refseq	1047	-	5	139003068	139005922	NA	1.60993	NA	1	NA	0.736153	0	0	0.0438182	0.0136969	0
1700123L14Rik	NR_003643	refseq	1703	-	6	96114497	96116199	Inf	Inf	1	1	1	0.990989	0.00156529	0	0.0016478	0	0
1700123M08Rik	NR_040577	refseq	1066	+	4	11893721	11921442	1.15342	0.445648	0.134431	0.901882	0.0285334	0.480048	0.779683	0.345007	0.479388	0.334471	0.303065
1700123O12Rik	NR_045185	refseq	568	-	4	10435178	10724949	NA	NA	NA	NA	NA	NA	0	0	0	0	0
1700123O20Rik	NM_021437	refseq	1889	+	14	55305008	55309579	-0.0770622	-0.0777528	0.896172	1	0.501686	0.703374	16.7758	17.4294	18.475	18.5701	15.6408
1700123O21Rik	NR_045799	refseq	675	+	16	5975680	5998589	NA	NA	NA	NA	NA	NA	0	0	0	0	0
1700125D06Rik	NM_001085491	refseq	558	+	4	129168434	129169200	0.165777	-0.132249	1	1	0.989388	0.994727	0.0887868	0.0783022	0.124668	0.128916	0.118893
1700125G02Rik	NR_040651	refseq	519	-	4	124568132	124572026	-0.114066	0.56221	1	1	1	0.982538	0.00556578	0.00598994	0.0162208	0.0107845	0.0259721
1700125G22Rik	NR_040548	refseq	861	+	3	27052948	27055941	1.30844	0.548441	1	1	0.664053	0.87103	0.0619321	0.0244952	0.0403976	0.026407	0.0251168
1700125H03Rik	NR_038181	refseq	644	+	8	70892358	70899609	-2.71761	-1.86576	0.919085	1	0.529098	0.807337	0.00413926	0.0267478	0.00871489	0.0307794	0.0171998
1700125H20Rik	NM_028589	refseq	975	+	11	84984598	84994656	0.985878	0.011097	1	1	0.763721	1	0.0533187	0.0264574	0.0250325	0.0235572	0.023683
1700126H18Rik	NR_040695	refseq	404	-	5	66557846	66582574	NA	NA	NA	NA	NA	NA	0	0	0	0	0
1700128A07Rik	NR_045938	refseq	824	-	14	106816404	106885701	NA	NA	NA	NA	NA	NA	0	0	0	0	0
1700128E19Rik	OTTMUST00000053515	vega	2439	+	8	11713264	11722620	#NAME?	0.708034	1	1	0.845516	0.987312	0	0.00127461	0.00385286	0.00229486	0
1700128F08Rik	NR_033618	refseq	1110	+	9	8221889	8241987	#NAME?	#NAME?	1	1	0.831586	0.964831	0	0.00211964	0	0.00525135	0
1700129C05Rik	NM_026461	refseq	1067	-	14	59751877	59761730	Inf	NA	1	NA	1	NA	0.0024983	0	0	0	0
1810006J02Rik	NR_040439	refseq	1687	+	1	100028044	100041232	NA	#NAME?	NA	1	NA	1	0	0	0	0.00165891	0
1810006K21Rik	NM_001163431	refseq	447	+	19	10280523	10282314	0.260318	-0.184135	0.151549	0.688828	0.0334372	0.280778	87.1548	71.5882	69.2538	74.8049	68.6311
1810007C17Rik	NR_045472	refseq	708	-	12	50577980	50581849	NA	NA	NA	NA	NA	NA	0	0	0	0	0
1810007D17Rik	NR_038136	refseq	742	+	19	58680819	58704243	0.739667	-1.42085	1	0.930894	0.704061	0.515011	0.142527	0.0841377	0.022866	0.0578249	0.0482989
1810007I06Rik	NR_040574	refseq	331	+	16	13729929	13739564	1.85187	-1.03119	0.762195	1	0.367581	0.759854	0.362464	0.0990014	0.045346	0.087351	0.0602882
1810008A18Rik	NM_133998	refseq	2428	-	10	76949400	76978558	-0.0314461	-0.0118338	1	1	0.811494	0.981094	10.5538	10.6313	11.0433	10.5663	8.84036
1810008B01Rik	OTTMUST00000064573	vega	829	-	8	126829032	126830407	-0.640203	0.0417804	0.00465749	1	0.000471756	0.894949	4.33972	6.66875	7.14749	6.58875	5.415
1810008I18Rik	NR_045301	refseq	691	+	7	72948938	72951109	NA	NA	NA	NA	NA	NA	0	0	0	0	0
1810009A15Rik	NM_025463	refseq	615	+	19	8963393	8965230	0.293161	-0.162558	0.0564089	0.752794	0.00939046	0.331691	109.413	87.923	72.9083	77.5223	74.8837
1810009J06Rik	NM_023707	refseq	856	+	6	40914771	40918426	Inf	NA	1	NA	1	NA	0.00311412	0	0	0	0
1810009N23Rik	OTTMUST00000089009	vega	1389	+	15	100526211	100535327	0.0184467	-1.16706	1	0.203537	0.97651	0.040771	0.509431	0.496284	0.249004	0.53227	0.405371
1810010D01Rik	NR_033626	refseq	935	-	7	152391723	152394024	1.81622	0.646208	1	1	1	0.985342	0.00926837	0.00251636	0.0100504	0.00611025	0
1810010H24Rik	NM_001163473	refseq	1099	+	11	106889537	106891756	0.690085	0.130168	0.596847	1	0.239681	0.876361	0.565631	0.345885	0.267976	0.233191	0.244237
1810010K12Rik	OTTMUST00000026862	vega	1208	+	2	19374097	19376622	0.0494379	#NAME?	1	1	1	1	0.00680465	0.00646885	0	0.00231671	0.00458472
1810011H11Rik	NM_001163616	refseq	1473	+	14	33599149	33631154	NA	NA	NA	NA	NA	NA	0	0	0	0	0
1810011O10Rik	NM_026931	refseq	1331	-	8	25548088	25549418	0.0696692	-0.134912	1	1	0.980806	0.950496	0.570513	0.531496	0.872676	0.907049	0.864651
1810012K16Rik	NR_045473	refseq	542	+	8	23509193	23510063	0.996172	1.73264	1	0.95803	0.736836	0.548474	0.0930532	0.0460426	0.107638	0.0311945	0.0190849
1810012P15Rik	NM_001076681	refseq	5053	+	11	78640097	78657401	0.0522645	-0.141142	1	0.946318	0.746513	0.534536	1.00539	0.956776	0.86296	0.904817	0.736598
1810013A23Rik	NR_045427	refseq	417	+	17	28408653	28410108	#NAME?	-0.531137	0.837558	1	0.435515	0.965803	0	0.0318368	0.0248817	0.0341121	0.0363302
1810013D10Rik	NM_001145433	refseq	954	+	5	53658345	53669779	-0.0476452	-0.244688	1	0.640981	0.690407	0.246463	12.2121	12.4173	11.174	12.5847	11.4749
1810013D15Rik	OTTMUST00000073725	vega	574	+	3	157588233	157590111	0.378589	0.0251474	1	1	0.912942	1	0.101798	0.0774366	0.0591171	0.0548431	0.0624351
1810013L24Rik	NM_001081400	refseq	4074	+	16	8830193	8859017	0.355567	-0.259425	0.0178386	0.628938	0.00229987	0.239059	12.3478	9.49596	8.30675	9.43953	10.5791
1810014B01Rik	NR_015572	refseq	1620	+	10	86148272	86152699	0.589373	0.069612	0.0750227	1	0.0134529	0.791243	2.14723	1.40627	1.48626	1.34717	1.38268
1810014F10Rik	NM_026928	refseq	650	-	7	147285369	147288305	-0.0519018	-0.615838	1	0.211701	0.776671	0.0431708	6.56601	6.70363	4.90026	7.14216	6.8994
1810018F18Rik	NR_038140	refseq	1447	+	19	58773407	58775813	NA	NA	NA	NA	NA	NA	0	0	0	0	0
1810019D21Rik	NR_040344	refseq	1646	+	8	108659300	108662622	-0.03517	-0.248173	1	1	0.904915	0.64925	0.544904	0.549327	0.520872	0.587355	0.431892
1810019J16Rik	NM_001083916	refseq	1796	+	4	133074878	133086705	-0.230066	-0.530867	0.822725	0.206429	0.420609	0.0416879	2.3283	2.69697	1.86986	2.56623	2.12529
1810020D17Rik	NM_001177945	refseq	893	-	7	104698841	104728007	-0.0780081	-0.023009	1	1	0.675004	0.912152	4.9622	5.15909	5.45478	5.27289	5.10121
1810020O05Rik	NR_045482	refseq	1047	-	6	87625587	87640841	0.449011	-0.592132	1	1	0.820343	0.739679	0.0789361	0.0567395	0.0718023	0.103344	0.0516934
1810021B22Rik	NR_040417	refseq	654	-	15	88901628	88906284	-0.770079	0.667152	0.99729	1	0.6433	0.738051	0.0424643	0.0715618	0.152467	0.0914579	0.0474496
1810022K09Rik	NM_001099674	refseq	401	-	3	14606289	14611256	-0.155705	-0.0778112	0.818607	1	0.416847	0.843573	8.84704	9.69659	8.97689	8.98867	9.40413
1810024B03Rik	NM_198630	refseq	1266	-	2	127012091	127034016	0.557164	0.469326	0.608497	0.806536	0.24836	0.381704	0.482604	0.32309	0.65206	0.449531	0.351244
1810026B05Rik	NR_037569	refseq	5143	-	7	80684684	80703281	-0.192878	-0.00551027	0.458571	1	0.157127	0.996041	2.3048	2.59064	3.3013	3.13889	3.72079
1810026J23Rik	NM_178619	refseq	3170	+	9	21397166	21400414	-0.195743	0.0805171	0.374458	0.958684	0.116813	0.549041	9.0152	10.1678	11.959	10.7421	9.89568
1810027O10Rik	NM_026982	refseq	431	+	11	69652027	69653060	-0.227183	-0.570289	0.1895	0.0676321	0.0453456	0.00895423	76.3227	87.9492	63.7182	90.0766	76.8166
1810029B16Rik	NM_025465	refseq	1088	-	8	69000245	69010406	0.0683425	-0.208017	1	0.661548	0.681198	0.26206	20.1598	18.9106	17.2051	18.9085	18.7916
1810030J14Rik	NM_025470	refseq	803	+	1	176260649	176263008	NA	NA	NA	NA	NA	NA	0	0	0	0	0
1810030N24Rik	NM_025471	refseq	927	-	4	34715921	34725586	0.52783	-0.00384175	0.0186057	1	0.0024161	0.960911	8.86486	6.04744	6.46482	6.17038	6.10183
1810030O07Rik	NM_175141	refseq	2572	-	X	12232010	12250672	0.0684777	-0.170457	0.966624	0.770572	0.59841	0.347112	13.4332	12.6104	12.1065	12.9442	13.3184
1810031K17Rik	NM_026977	refseq	2738	-	1	75131789	75138942	-0.263693	0.859733	0.353765	9.01e-05	0.106684	2.19e-06	5.04857	5.98906	10.1563	5.32513	4.10111
1810032O08Rik	NR_027821	refseq	1997	+	11	116532974	116537112	-0.136693	-0.334554	0.623035	0.597078	0.258397	0.218857	10.6069	11.4784	8.70996	10.4105	9.00156
1810033B17Rik	NM_026985	refseq	1132	+	8	3665762	3668905	0.871193	1.38317	1	1	0.759198	0.63248	0.0388593	0.0213023	0.0415068	0.0151407	0.0155058
1810034E14Rik	NR_045798	refseq	1802	+	13	64350008	64369453	-1.07942	-0.40607	0.698813	1	0.312414	0.748687	0.0311943	0.0645809	0.0627217	0.079003	0.046963
1810035I16Rik	NR_040641	refseq	322	+	4	141400236	141402905	Inf	Inf	1	1	1	0.814179	0.00827853	0	0.0466134	0	0
1810035L17Rik	NM_026958	refseq	419	+	12	88784846	88790874	0.314272	0.00364774	0.126361	1	0.026384	0.971665	76.681	60.6329	67.6827	64.0174	69.2539
1810037I17Rik	NM_024461	refseq	976	+	3	122627315	122629112	0.124274	-0.5058	0.794365	0.035919	0.394512	0.00391727	46.215	41.6976	29.7467	40.1551	39.8526
1810041L15Rik	NM_001163145	refseq	5917	-	15	84209633	84277527	-0.600504	1.80067	0.545143	0.0476466	0.205465	0.00562312	0.0656734	0.0983237	0.251191	0.0690093	0.0192301
1810043G02Rik	NM_026431	refseq	1696	+	10	77441395	77448183	-0.321395	0.266142	0.297633	0.61783	0.0839431	0.232083	3.40341	4.19247	5.66166	4.47978	3.44241
1810043H04Rik	NM_001110242	refseq	494	+	11	119960248	119961738	0.07398	-0.457351	1	0.593578	0.860735	0.21674	8.72651	8.16371	6.81702	8.83056	7.27316
1810044D09Rik	NR_038153	refseq	486	+	6	91390981	91391749	0.187621	0.237369	0.980365	0.992854	0.616623	0.601925	2.11799	1.83211	2.29529	1.85955	1.59949
1810046J19Rik	NM_025559	refseq	744	-	11	98299022	98300302	-0.436423	-0.44053	0.00445113	0.128743	0.000445728	0.0214454	23.1798	30.8915	23.4881	30.284	29.0614
1810046K07Rik	NM_027217	refseq	1318	-	9	51097791	51137022	NA	NA	NA	NA	NA	NA	0	0	0	0	0
1810048J11Rik	NM_026327	refseq	4420	+	12	73637344	73681200	-0.547828	0.219868	0.000431559	0.655426	3.11e-05	0.256865	2.85934	4.11949	4.46914	3.64651	3.52381
1810049H13Rik	NM_025560	refseq	810	-	11	120317918	120319377	0.163924	0.239019	0.971199	0.94425	0.604281	0.532637	1.91562	1.68454	2.04335	1.64513	1.15498
1810053B23Rik	NR_040486	refseq	1309	-	16	93343969	93353434	NA	NA	NA	NA	NA	NA	0	0	0	0	0.00423097
1810055G02Rik	NM_028077	refseq	1882	+	19	3708333	3717881	-0.015838	-0.0811623	1	1	0.95591	0.621969	14.994	14.9511	14.2835	14.3684	11.9914
1810058I24Rik	NR_027875	refseq	1269	+	6	35202732	35212059	-0.363767	-0.0301497	0.0365463	1	0.00547942	0.826805	28.6197	36.2798	31.5516	30.6557	29.9165
1810059C17Rik	OTTMUST00000026809	vega	487	-	2	17975820	17978240	2.06691	-0.469034	1	1	0.70901	1	0.0629575	0.0144936	0.0172866	0.0232243	0.0474146
1810059H22Rik	OTTMUST00000050266	vega	642	-	5	149776337	149781698	1.5492	-1.23598	0.989409	1	0.630652	0.697377	0.0868633	0.0291862	0.0176857	0.0395936	0.0284816
1810062G17Rik	NM_028183	refseq	911	+	3	36374859	36381221	1.21125	2.01558	1	0.957575	0.685113	0.547254	0.0517018	0.0222278	0.0549404	0.0126697	0.0139922
1810062O18Rik	NR_033571	refseq	751	+	14	21365515	21389902	-0.37029	-0.162292	0.101077	0.890253	0.0197685	0.465758	8.19163	10.4258	9.34447	9.93502	9.85125
1810063B05Rik	NM_174987	refseq	763	+	8	128946401	128949335	-0.0135657	0.0397014	1	1	0.924246	0.907744	8.44611	8.38667	8.41827	7.74144	8.84871
1810063B07Rik	NM_026209	refseq	2304	-	14	20894858	20902394	0.463842	-0.186319	0.237829	0.948148	0.0615223	0.536631	1.45395	1.03798	0.878363	0.946912	0.728381
1810064F22Rik	NR_027981	refseq	2302	-	9	22011230	22018304	-1.86313	NA	1	NA	0.754842	NA	0.00125484	0.00441667	0	0	0.00208761
1810065E05Rik	NM_027239	refseq	925	+	11	58234613	58239525	NA	NA	NA	NA	NA	NA	0	0	0	0	0
1810074P20Rik	NM_026194	refseq	4335	-	4	25175733	25208968	-0.204602	0.0260558	0.265794	1	0.0719026	0.940732	7.93406	9.00561	9.29982	8.6762	9.30931
2010001A14Rik	OTTMUST00000012699	vega	543	-	11	57609021	57614916	0.421912	-0.156778	0.507138	1	0.183116	0.668621	3.49672	2.57118	1.91865	2.03537	1.84297
2010001E11Rik	NM_001163503	refseq	2285	-	10	39640188	39646729	#NAME?	1.71935	0.993751	1	0.637501	0.921433	0	0.0037507	0.00454078	0.00127549	0.00242378
2010001M06Rik	NR_026688	refseq	500	-	5	135487992	135489027	-0.163973	-0.530979	0.824169	0.270333	0.421993	0.0615393	7.87472	8.69083	5.44026	7.46311	6.27597
2010001M09Rik	NM_027222	refseq	906	-	18	35806919	35809021	0.625077	0.240969	0.923151	1	0.533485	0.820762	0.202299	0.130024	0.182521	0.147611	0.0772686
2010002M12Rik	NM_053217	refseq	3365	-	19	34691541	34715233	-0.589045	1.16568	1	1	0.844401	0.899421	0.00415967	0.00624234	0.00420815	0.00173224	0.00235994
2010002N04Rik	NM_134133	refseq	1986	-	18	60633845	60661637	0.129697	0.534288	0.8624	0.278359	0.463376	0.0641168	2.48933	2.24399	2.98441	1.95735	1.77382
2010003K11Rik	NM_027237	refseq	1167	-	19	4496788	4498583	-0.0547131	0.966933	1	1	1	0.911733	0.0116122	0.0120239	0.0145387	0.0071943	0.0136096
2010003K15Rik	NM_001195596	refseq	674	-	10	25247749	25256078	NA	-1.68957	NA	1	NA	0.98032	0	0	0.00416349	0.0128006	0
2010003O02Rik	NR_045265	refseq	325	+	4	40216612	40217254	0.177233	-0.166139	1	1	0.797777	0.892992	9.08482	7.89092	10.4835	11.1802	8.40872
2010005H15Rik	NM_029733	refseq	528	+	16	36221648	36257513	Inf	1.08156	1	1	0.672472	0.891653	0.0269323	0	0.0355952	0.0161206	0.0104893
2010009K17Rik	NR_040609	refseq	570	-	2	157896100	157917533	0.482281	0.434434	0.904231	0.970996	0.511003	0.564228	0.673522	0.47305	0.63872	0.447343	0.326653
2010010A06Rik	NR_045393	refseq	694	-	18	75455329	75456983	0.122045	-1.6221	1	0.934948	1	0.520131	0.0736365	0.0663479	0.0244476	0.0705575	0.049528
2010011I20Rik	NM_025912	refseq	3605	+	2	172171077	172181249	-0.210449	0.0927868	0.476973	1	0.167127	0.701063	2.05106	2.33675	2.54589	2.26327	1.98696
2010012O05Rik	NM_025563	refseq	2176	+	19	46764396	46777872	0.147488	0.0503768	0.897317	1	0.503179	0.840532	1.5408	1.37077	1.47108	1.35064	1.21869
2010012P19Rik	OTTMUST00000013399	vega	816	+	11	69497831	69504643	1.14341	-0.46353	0.0333238	0.780738	0.0048965	0.35745	1.95326	0.869906	0.588996	0.772581	0.743675
2010015L04Rik	NM_177674	refseq	3019	+	4	154783299	154817219	0.00179659	0.00977612	1	1	0.986806	0.949057	0.995102	0.978351	0.971684	0.918274	0.84354
2010016I18Rik	NR_033207	refseq	1558	-	3	106284904	106288831	0.427318	1.07023	1	1	0.991945	0.655639	0.0172528	0.0125663	0.0366511	0.0166128	0.0132786
2010106C02Rik	NR_045435	refseq	657	-	17	86684507	86686518	NA	NA	NA	NA	NA	NA	0	0	0	0	0
2010106E10Rik	NM_001168590	refseq	1287	+	X	109608883	109671952	Inf	Inf	1	1	1	0.99009	0.00224448	0	0.00218042	0	0.00186701
2010106G01Rik	NM_023220	refseq	5612	-	2	126716131	126758971	0.019189	1.00691	1	1.34e-05	0.858506	2.22e-07	2.90711	2.82837	5.3464	2.52768	2.57159
2010107E04Rik	NM_027360	refseq	365	-	12	113199587	113205188	-0.294731	-3.11e-05	0.160333	1	0.0360324	0.929885	105.42	127.116	135.039	128.16	132.052
2010107G12Rik	NM_001025573	refseq	2158	-	6	34895295	34927999	-0.349274	-0.615706	0.724495	0.55224	0.332447	0.19164	0.405529	0.508705	0.298043	0.434772	0.446011
2010107G23Rik	NM_027251	refseq	1731	-	10	61570404	61573761	-0.334123	-0.236848	0.229394	0.821272	0.0584738	0.395771	2.59059	3.21222	2.62814	2.94156	2.55193
2010107H07Rik	NR_024069	refseq	403	-	14	31937691	31942116	0.323648	-0.0377306	0.379908	1	0.11938	0.931462	11.2155	8.83593	7.55722	7.36999	6.76865
2010109A12Rik	NM_029363	refseq	548	+	5	93635544	93642500	-0.520986	0.05393	1	1	0.938292	0.995645	0.0101356	0.0142598	0.0806194	0.0734004	0.0596757
2010109I03Rik	NM_025929	refseq	1887	-	15	74708766	74712134	NA	Inf	NA	1	NA	0.991888	0	0	0.00200569	0	0
2010109K11Rik	NM_001162903	refseq	4155	+	12	33063654	33067808	0.0530108	0.94849	1	0.00423516	0.743183	0.000259931	1.30929	1.24427	2.00941	0.987362	1.03229
2010110P09Rik	NM_027363	refseq	1171	+	7	129363010	129366053	1.81622	-0.623214	1	1	1	1	0.00740045	0.00200922	0.00323206	0.00477982	0.00205196
2010111I01Rik	NM_028079	refseq	3509	+	13	63116294	63400964	-0.0760308	-0.101251	0.994242	0.998985	0.638647	0.610231	2.60529	2.70694	2.6287	2.68425	2.22678
2010204K13Rik	NR_027924	refseq	826	-	X	6988943	7000114	0.569535	-0.474114	0.0124223	0.178127	0.00149743	0.0338448	15.7405	10.4323	7.67298	10.1284	9.46721
2010300C02Rik	NM_028096	refseq	4361	-	1	37668521	37776656	-0.407147	-0.225388	0.585603	0.99691	0.231216	0.607635	0.219726	0.287563	0.286379	0.318556	0.205175
2010305A19Rik	NM_027250	refseq	2876	+	4	108000757	108013323	-0.296706	-0.288938	0.0818123	0.403809	0.0150586	0.114476	7.9468	9.61477	7.63223	8.86733	7.84995
2010308F09Rik	NR_045429	refseq	618	-	X	12811767	12824859	0.941357	1.20122	1	1	0.784742	0.71934	0.0959931	0.0492179	0.0456171	0.0186765	0.0116643
2010310C07Rik	NR_045169	refseq	845	+	6	42320670	42330557	2.07837	0.715289	0.970864	1	0.603776	0.842573	0.0399667	0.00924778	0.0522834	0.0303561	0
2010315B03Rik	NM_001243117	refseq	2696	-	9_random	202787	223677	0.113366	0.741121	1	0.284824	0.750249	0.0664301	0.449708	0.409122	0.735131	0.418291	0.331911
2010317E24Rik	NM_001081085	refseq	3121	+	2	25227841	25233733	-0.308726	-0.246012	0.211834	0.874461	0.0525828	0.449684	5.36273	6.54258	5.2838	5.94628	5.91339
2010320M18Rik	NR_029440	refseq	745	+	8	73300761	73301505	0.512119	0.322448	0.10198	0.649655	0.0200236	0.251819	5.27788	3.64869	4.57133	3.47828	2.9997
2010320O07Rik	OTTMUST00000084081	vega	525	+	18	38369426	38388799	-0.855568	Inf	1	1	0.848028	0.872373	0.0050775	0.00896304	0.0160354	0	0
2010321M09Rik	NM_175153	refseq	3103	+	9	64808744	64834781	-0.0352477	0.470423	1	0.128111	0.799165	0.0213165	9.0822	9.17162	11.8234	8.11538	7.62627
2200002D01Rik	NM_028179	refseq	507	-	7	30032540	30033486	-0.168951	-0.0990414	1	1	0.691052	0.834688	1.92727	2.14252	1.70171	1.73282	1.37759
2200002J24Rik	NM_026961	refseq	610	+	7	31483945	31485553	3.75892	-0.435669	0.997304	1	0.643393	1	0.0539017	0.00385704	0.0108048	0.0139536	0
2200002K05Rik	NM_026955	refseq	1988	+	9	15043489	15063857	-0.926563	-0.414394	0.31802	0.868395	0.0919343	0.443453	0.15803	0.294932	0.225017	0.28433	0.37621
2210009G21Rik	NM_001038641	refseq	2840	+	2	136725087	136895514	0.161621	0.0826833	0.705405	1	0.317702	0.80709	2.65099	2.33585	2.33928	2.09782	2.12146
2210010C04Rik	NM_023333	refseq	2142	-	6	40980267	40985508	0.289689	-1.70507	1	0.885042	0.929978	0.459882	0.034642	0.0280473	0.00530075	0.0161113	0.0241457
2210010C17Rik	NM_027308	refseq	1895	-	7	20522654	20536092	0.312966	-1.11974	0.470145	0.00325529	0.163674	0.000188277	2.06695	1.63895	0.791078	1.63206	1.53671
2210012G02Rik	NM_025617	refseq	6243	-	4	106806767	106850971	-0.0585188	0.411841	1	0.380081	0.708225	0.104047	0.678303	0.694541	0.938643	0.670752	0.601769
2210013O21Rik	NR_028432	refseq	856	+	X	150158097	150175839	0.463396	0.0894314	0.0232492	1	0.00314522	0.682224	12.357	8.82486	9.64173	8.60069	8.96694
2210015D19Rik	NR_015577	refseq	1840	+	11	5662153	5684713	-0.306353	-0.22829	0.344518	0.753629	0.1028	0.333227	2.33148	2.84204	2.44725	2.72649	2.45457
2210016F16Rik	NM_027335	refseq	2822	-	13	58481407	58486586	-0.0626974	0.0941712	1	1	0.720867	0.660569	4.67059	4.79825	5.9005	5.25137	5.62298
2210016L21Rik	NM_028211	refseq	1320	+	5	115392211	115398549	-0.0947194	-0.1148	0.826802	0.94163	0.424439	0.528953	17.1644	18.0461	17.2351	17.705	15.7538
2210018M11Rik	NM_172280	refseq	4014	-	7	105739116	105805079	0.180787	-0.049618	0.338282	1	0.100005	0.746973	14.4276	12.5435	12.6699	12.4772	12.921
2210019I11Rik	NR_038157	refseq	1442	-	5	148040174	148083097	0.885934	NA	1	NA	1	NA	0.00400644	0.00215588	0	0	0
2210020M01Rik	NM_183259	refseq	940	+	11	115761453	115767583	0.315808	-0.16715	1	1	0.666716	0.875699	0.359976	0.284076	0.318999	0.340477	0.323114
2210021J22Rik	NM_001164625	refseq	1057	-	15	85637402	85642127	-0.00108004	-0.443205	1	0.261807	0.979671	0.0586576	6.92181	6.82111	5.76359	7.44354	6.15551
2210039B01Rik	NR_044985	refseq	1039	+	12	74649470	74652973	0.328846	-0.365345	1	1	0.836503	0.823282	0.0990053	0.0780393	0.0507483	0.0626207	0.0896017
2210403K04Rik	NR_030711	refseq	1766	+	11	75275041	75280192	-0.167338	1.03944	0.932282	0.268651	0.545859	0.0609055	0.670915	0.742615	2.04859	0.946986	0.915134
2210404J11Rik	NM_001039552	refseq	2513	+	17	15178576	15201196	0.151158	0.171017	0.709752	0.866631	0.320451	0.44088	3.55478	3.15532	3.29931	2.78388	2.8059
2210404O07Rik	NM_001099917	refseq	575	+	10	80855809	80857824	0.241872	0.656887	1	0.793883	0.705689	0.370572	0.70708	0.590363	0.616598	0.372088	0.474813
2210406O10Rik	OTTMUST00000069342	vega	1743	-	5	36797616	36807461	0.110022	0.952744	1	0.650494	0.966366	0.252736	0.0912672	0.0829165	0.279863	0.137598	0.0600015
2210407C18Rik	NM_144544	refseq	879	-	11	58421708	58426994	NA	Inf	NA	1	NA	0.917572	0	0	0.0106907	0	0
2210408F21Rik	NR_040257	refseq	1012	+	6	31170351	31287394	-1.0054	0.120358	0.985832	1	0.624773	0.996269	0.0241473	0.0484875	0.0455895	0.0396319	0.0228171
2210408I21Rik	NM_001145676	refseq	4950	+	13	77274797	77752940	0.0689877	0.426809	1	0.382584	0.756661	0.105198	0.74147	0.695912	0.937828	0.662112	0.826475
2210409D07Rik	NR_045360	refseq	458	-	18	57791733	57798239	NA	NA	NA	NA	NA	NA	0	0	0	0	0
2210409E12Rik	NR_003492	refseq	377	+	11	88833952	88834328	-1.77053	-1.14822	6.9e-06	0.00624821	3.15e-07	0.000424814	2.09802	7.04824	3.57237	7.53069	8.63837
2210411K11Rik	NM_029384	refseq	1051	-	7	4736387	4741162	0.40267	-0.466701	0.698736	0.838808	0.312237	0.41201	1.11485	0.828901	0.695231	0.904636	0.750952
2210411M09Rik	OTTMUST00000088582	vega	643	-	1	182882195	182888280	0.657297	1.758	0.0651836	6.04e-07	0.0113013	5.58e-09	5.29315	3.31431	10.7562	3.02751	1.55781
2210414B05Rik	NR_040643	refseq	874	+	4	3583653	3590255	NA	NA	NA	NA	NA	NA	0	0	0	0	0
2210415F13Rik	NM_001083884	refseq	1108	+	11	58192534	58204043	NA	NA	NA	NA	NA	NA	0	0	0	0	0
2210416O15Rik	NR_045499	refseq	1504	+	11	87911560	87913609	-0.413737	0.69743	1	0.98265	0.676086	0.58504	0.0605645	0.0794439	0.133334	0.0779097	0.0429999
2210417A02Rik	NR_028285	refseq	550	+	5	149553416	149554715	0.117492	-1.35005	1	0.783882	1	0.360218	0.212885	0.191885	0.0787824	0.191219	0.122914
2210417K05Rik	NR_038038	refseq	557	+	10	61803355	61812614	0.245418	0.424777	1	1	0.821004	0.635724	0.382115	0.316943	0.455516	0.322988	0.176134
2210418O10Rik	OTTMUST00000086229	vega	3823	-	2	175454411	175468170	-0.533974	0.262722	0.869424	1	0.471118	0.814078	0.0362051	0.0514966	0.0482726	0.0381223	0.0849204
2210420H20Rik	NR_045389	refseq	627	-	18	82923897	82928431	-0.637636	#NAME?	1	0.891895	0.805719	0.468114	0.0219686	0.0336369	0	0.0319837	0.0303315
2300002M23Rik	NM_175148	refseq	1248	+	17	35704430	35705890	-3.64033	-0.935768	4.25e-07	0.686683	1.53e-08	0.279588	0.0329327	0.404909	0.26323	0.479262	0.349007
2300003K06Rik	NM_001195383	refseq	919	-	11	99698462	99699380	NA	NA	NA	NA	NA	NA	0	0	0	0	0
2300005B03Rik	NM_001081961	refseq	464	-	15	74573269	74577117	#NAME?	#NAME?	1	1	0.820863	1	0	0.00669995	0	0.00628125	0
2300009A05Rik	NM_027090	refseq	598	-	9	63242254	63247051	-0.19923	0.313878	0.999851	0.948407	0.649144	0.536855	1.01353	1.14712	1.40805	1.07508	0.940004
2310001A20Rik	NM_027977	refseq	2190	-	2	150408817	150434259	-0.304283	-0.0786494	0.125456	1	0.0261776	0.700176	5.06077	6.15284	6.09621	6.11303	5.44553
2310001H17Rik	NR_040265	refseq	722	-	6	129182641	129188063	0.110766	-0.204787	1	1	1	1	0.0723113	0.0659865	0.0324489	0.0356881	0.0253258
2310001H18Rik	NM_001254725	refseq	607	+	3	92770983	92772203	NA	NA	NA	NA	NA	NA	0	0	0	0	0
2310001K24Rik	NR_028122	refseq	459	+	2	163298281	163298739	-0.760778	-0.750982	1	1	0.650689	0.820159	0.0774417	0.127963	0.043078	0.0685837	0.0366447
2310002D06Rik	NR_045490	refseq	508	+	12	81608193	81618941	1.00553	-0.744324	1	1	1	1	0.0218674	0.0107511	0.00745027	0.0114744	0.00473
2310002J15Rik	NM_026415	refseq	781	-	2	25094339	25095417	0.523388	-1.13982	0.924629	0.642656	0.535399	0.2477	0.341367	0.233892	0.156418	0.328585	0.229435
2310002L09Rik	NM_027981	refseq	1930	-	4	73587483	73596750	NA	NA	NA	NA	NA	NA	0	0	0	0	0
2310002L13Rik	NM_029346	refseq	1227	-	18	70400083	70404238	NA	NA	NA	NA	NA	NA	0	0	0	0	0
2310003C23Rik	NM_029607	refseq	1850	+	2	180447251	180453222	0.482443	-0.303931	0.00022997	0.274455	1.53e-05	0.062959	42.0311	29.6275	22.842	26.7911	28.1787
2310003F16Rik	NM_026318	refseq	604	+	2	121282824	121284176	0.435485	-0.180778	0.00103857	0.682796	8.39e-05	0.276813	163.585	118.999	107.644	115.841	112.862
2310003H01Rik	NM_027980	refseq	3175	-	11	120230876	120240060	0.145411	-0.0895045	0.634463	1	0.266813	0.685256	5.03444	4.48734	4.38326	4.42728	3.7661
2310003L22Rik	NM_027093	refseq	2732	+	2	139996382	140030988	-0.321141	-0.158987	0.108147	0.871276	0.0216494	0.446314	3.37936	4.15422	3.91328	4.14795	4.45585
2310004I24Rik	NM_025510	refseq	1492	-	11	66851382	66866120	0.421044	-0.16766	0.0194635	0.764367	0.00254522	0.342224	11.824	8.69594	7.23048	7.71973	7.60148
2310004N24Rik	NM_027107	refseq	902	+	11	116060169	116076632	-0.296648	0.0931484	0.270433	1	0.0737681	0.727038	6.37181	7.71164	8.54927	7.5909	6.73147
2310005A03Rik	NR_040634	refseq	1394	-	2	154923527	154925815	0.231254	-0.0227524	1	1	1	1	0.0020722	0.0016878	0.00402611	0.00401518	0.00397298
2310005E17Rik	NR_045498	refseq	1186	-	13	99194065	99205020	0.604885	Inf	1	1	1	0.801997	0.00711886	0.00460504	0.00792338	0	0.00405201
2310005G13Rik	NM_183281	refseq	3067	-	16	57037080	57071459	2.28637	0.00590354	0.938146	1	0.554591	1	0.012677	0.00254789	0.00672381	0.00646297	0.00650649
2310007B03Rik	NM_001159940	refseq	2302	-	1	95047932	95057447	0.936005	0.59015	1	1	0.763931	0.968163	0.0248062	0.0128479	0.00986465	0.0061793	0.00721764
2310007L24Rik	NM_029345	refseq	789	+	11	106236140	106238428	Inf	1.58692	1	1	1	0.858455	0.00337856	0	0.0238204	0.00738783	0.0100649
2310008H04Rik	NM_146068	refseq	3261	-	16	15889320	16146926	0.158954	-0.146985	0.50468	0.834442	0.18171	0.408385	15.3969	13.5772	12.4886	13.1361	13.012
2310008H09Rik	NM_023197	refseq	5386	-	7	125985732	125999512	0.16739	0.118088	0.349895	0.925038	0.105107	0.507011	30.2015	26.5013	27.0354	23.671	25.2987
2310008N11Rik	NR_045904	refseq	564	-	8	27925069	27934895	-0.635606	-0.0227524	1	1	0.850019	1	0.0098481	0.0151957	0.00497552	0.00496203	0
2310009A05Rik	NR_040377	refseq	492	+	9	72887525	72890582	0.547096	0.218067	0.0499723	0.838239	0.00805173	0.411528	9.39493	6.32987	8.42163	6.89168	6.81691
2310009B15Rik	NM_001081226	refseq	571	-	1	140748556	140753431	0.0204304	0.418371	1	0.876739	0.971055	0.451822	1.8847	1.83148	2.55781	1.8046	1.40291
2310010J17Rik	NR_046006	refseq	473	-	7	97273346	97277984	0.820632	0.44448	0.406746	0.903637	0.131429	0.481573	1.50826	0.837411	1.19187	0.832184	0.648758
2310010M20Rik	NM_183283	refseq	1267	+	16	32271695	32274865	0.0937731	-0.553111	1	1	1	0.779539	0.0345428	0.0320314	0.0446032	0.062579	0.0214396
2310011J03Rik	NM_025521	refseq	1659	-	10	79781000	79783293	-0.116093	-0.284438	0.822576	0.493438	0.420495	0.158903	10.5109	11.2175	9.26012	10.7139	9.0343
2310014F07Rik	NR_040714	refseq	1119	-	9	50296904	50312910	0.971789	-1.01459	0.00569519	0.0352545	0.000598375	0.00380434	2.79952	1.40559	0.668839	1.28662	1.46979
2310014L17Rik	NM_029809	refseq	3239	+	7	13512765	13516421	-0.985325	0.493522	0.0779742	0.0880794	0.0141366	0.0127602	1.3202	2.57775	4.52984	3.06036	2.55006
2310015A10Rik	NR_033514	refseq	4845	-	12	81221533	81233831	0.989957	0.338197	0.0546633	0.864383	0.00900145	0.438701	0.248496	0.123375	0.241122	0.181377	0.15208
2310015B20Rik	NR_038041	refseq	443	+	10	69667415	69682459	-0.44483	2.27668	1	0.960492	0.826148	0.551771	0.0436313	0.0582301	0.0658463	0.0128963	0.0879757
2310015D24Rik	NR_037997	refseq	2917	-	16	13514224	13520512	-0.855568	#NAME?	1	1	0.867082	1	0.000913845	0.00161316	0	0.000999143	0.00462102
2310016D03Rik	NR_045491	refseq	1547	-	12	31095424	31152223	NA	NA	NA	NA	NA	NA	0	0	0	0	0
2310016D23Rik	OTTMUST00000004526	vega	388	+	1	60835687	60860634	Inf	NA	1	NA	1	NA	0.00687033	0	0	0	0
2310016M24Rik	NM_183256	refseq	723	+	15	99556049	99558567	-0.290906	-0.324723	0.393201	0.717815	0.125259	0.302915	16.3428	19.6827	14.7114	17.4333	15.2708
2310020H05Rik	NR_045495	refseq	718	-	13	99846483	99857876	#NAME?	#NAME?	1	1	0.838754	0.881395	0	0.00432978	0	0.015591	0
2310021P13Rik	NM_027996	refseq	6073	+	14	21526774	21542841	-0.379876	0.82981	0.307914	3.47e-05	0.0879485	6.7e-07	4.77502	6.13493	10.8974	5.82762	3.85058
2310022A10Rik	NM_175107	refseq	2638	+	7	28338314	28367117	-0.028804	-0.412847	1	0.175238	0.791823	0.033006	19.7987	19.8996	15.3537	19.4354	16.2588
2310022B05Rik	NM_175149	refseq	3307	-	8	127159656	127187269	0.349839	0.657299	0.0277022	0.00269011	0.00391224	0.000144837	8.31034	6.42972	9.64034	5.80746	5.06717
2310026L22Rik	OTTMUST00000023061	vega	400	+	4	137771629	137772104	0.470866	0.575155	1	1	0.700987	0.675366	0.30716	0.218463	0.459243	0.292361	0.199554
2310028H24Rik	NM_001159583	refseq	2109	-	4	41465962	41516560	-0.427362	0.11803	0.507483	1	0.183288	0.750919	0.713516	0.945344	1.12017	0.980577	0.783363
2310030A07Rik	NR_040603	refseq	610	-	1	152167811	152193901	0.454181	0.334233	1	1	0.98014	0.91969	0.0553637	0.0396707	0.0446112	0.0332551	0.0275736
2310030G06Rik	NM_025865	refseq	1242	-	9	50547796	50554626	-0.00130265	-0.259277	1	0.767069	0.974208	0.343882	2.5033	2.46601	2.19426	2.49854	2.24132
2310030N02Rik	NM_001085493	refseq	1079	-	4	10978195	11003351	0.215781	0.05176	0.463789	1	0.1602	0.769385	11.5988	9.82547	10.7053	9.79804	9.37071
2310033E01Rik	NM_001037143	refseq	730	-	7	25326677	25331024	0.901503	0.262766	0.932282	1	0.545342	0.858076	0.165266	0.0866726	0.133912	0.105891	0.0731374
2310033P09Rik	NM_024210	refseq	1241	+	11	59021863	59024236	-0.0231802	0.0550981	1	1	0.818632	0.688983	11.1483	11.1462	12.7959	11.6946	9.23459
2310034C09Rik	NM_054100	refseq	943	+	16	88759092	88760034	NA	NA	NA	NA	NA	NA	0	0	0	0	0
2310034G01Rik	NR_040418	refseq	788	-	19	46422691	46423478	0.589175	0.0674926	1	1	0.711613	1	0.116161	0.0762403	0.120659	0.110832	0.0564868
2310034O05Rik	NR_040679	refseq	1107	+	5	100639711	100647068	-0.768746	0.128978	1	1	0.85547	1	0.00260943	0.00425076	0.00595387	0.00516087	0
2310035C23Rik	NM_173187	refseq	5406	+	1	107560438	107651708	-0.0475186	-0.200344	0.993751	0.657419	0.637455	0.259098	6.99934	7.12093	6.44625	7.02887	7.30565
2310035K24Rik	NM_027129	refseq	1432	+	2	131036176	131039250	-0.189674	0.0528629	0.851564	1	0.452275	0.974519	2.15595	2.42907	2.30759	2.11909	1.79686
2310036O22Rik	NM_026760	refseq	892	+	8	87550732	87554185	-0.336026	-0.0891773	0.0233667	1	0.0031665	0.645153	32.0807	39.847	36.4654	36.6612	35.1306
2310037I24Rik	NM_133714	refseq	2110	-	15	98349532	98364652	0.00869019	-0.295201	1	0.356533	1	0.0938996	16.4654	16.1084	13.8062	16.0906	15.0266
2310039H08Rik	NM_025966	refseq	773	+	17	46909584	46910356	0.553206	0.468241	0.378766	0.736085	0.118831	0.317286	2.94217	1.97541	3.18038	2.16981	1.77077
2310039L15Rik	NR_045337	refseq	642	+	10	94798910	94825850	0.525963	-1.59617	0.86784	0.263543	0.468658	0.0594066	0.725693	0.494206	0.147897	0.423871	0.430145
2310040G07Rik	OTTMUST00000065698	vega	462	+	5	77357633	77376783	0.442354	-0.0431528	1	1	0.753271	0.981063	0.1736	0.126581	0.235609	0.230151	0.237914
2310040G24Rik	NR_040292	refseq	775	-	6	86433370	86438221	1.259	-0.613279	0.017898	0.628192	0.00231004	0.238285	2.01906	0.8293	0.579825	0.843688	0.821433
2310042D19Rik	NM_172417	refseq	3842	+	4	155590036	155595416	-0.648072	1.44419	0.458965	0.00424616	0.157414	0.000261191	0.174297	0.269066	0.73524	0.257317	0.148812
2310042E22Rik	NM_025634	refseq	1286	-	16	21152732	21154017	0.947908	-1.93875	1	0.953258	0.742337	0.542448	0.0450902	0.0230643	0.00730726	0.0266551	0.023561
2310043D23Rik	OTTMUST00000065941	vega	2016	-	14	58125581	58129672	0.316323	0.260772	0.605683	0.938466	0.246458	0.523966	1.14458	0.904477	1.16171	0.925025	0.792275
2310043J07Rik	NM_027158	refseq	1043	+	5	136533137	136540194	1.40906	-0.921757	0.156767	0.786087	0.0349351	0.362453	0.771709	0.286154	0.152917	0.276561	0.230098
2310043L19Rik	NR_037994	refseq	698	-	1	179571673	179573074	NA	NA	NA	NA	NA	NA	0	0	0	0	0
2310043O21Rik	NR_045757	refseq	621	-	15	38479099	38524689	NA	NA	NA	NA	NA	NA	0	0	0	0	0
2310044G17Rik	NR_033623	refseq	4252	+	12	88287993	88306314	0.305801	0.123937	0.053628	0.926274	0.00880131	0.508625	8.68901	6.93058	6.73238	5.87119	5.04507
2310044H10Rik	NM_197991	refseq	1855	-	7	51745308	51751883	-0.361507	-0.27009	0.00852229	0.661548	0.000956255	0.262031	30.8041	38.9959	32.8874	37.6301	31.7646
2310044K18Rik	OTTMUST00000067596	vega	618	+	7	90808085	90809473	0.231254	2.58692	1	1	1	0.769494	0.00467418	0.00380712	0.0304114	0.00471602	0.0194405
2310045N01Rik	NM_001145552	refseq	600	+	8	72663612	72671159	0.220627	0.0955828	0.352815	1	0.1063	0.680751	22.8987	19.369	22.6015	20.1314	16.7196
2310046A06Rik	NM_027150	refseq	1224	-	9	76949891	77195677	-0.0371423	0.376786	1	1	1	1	0.0112535	0.011464	0.00309211	0.00228642	0.00452479
2310046K01Rik	NM_027172	refseq	2693	+	2	151822247	151834994	-2.29955	-1.24297	9.65e-14	4.74e-05	1.25e-15	9.82e-07	0.503259	2.44438	0.994924	2.24298	2.47925
2310046O06Rik	NM_001166364	refseq	3055	+	9	57385335	57390994	0.284297	-0.0159955	0.170813	1	0.0395678	0.902	5.2049	4.21014	4.10541	3.94839	3.38717
2310047B19Rik	NM_025870	refseq	1846	+	9	21760197	21762714	0.293047	-0.232415	0.191911	0.656121	0.0461171	0.257499	7.2365	5.81823	4.4353	4.95051	4.69063
2310047M10Rik	NM_028005	refseq	1802	+	11	68873277	68875078	-0.210254	-0.0723344	0.657258	1	0.283109	0.855569	1.85874	2.11541	1.97822	1.97126	1.67578
2310050B05Rik	NR_015477	refseq	318	+	10	80657436	80671115	2.83308	-0.0129431	0.182	1	0.0430299	0.987532	0.821593	0.113091	0.147347	0.142996	0.150478
2310050C09Rik	NM_025621	refseq	1067	-	3	92672281	92674127	NA	NA	NA	NA	NA	NA	0	0	0	0	0
2310057J18Rik	NM_026336	refseq	1319	-	10	28692094	28706112	NA	NA	NA	NA	NA	NA	0	0	0	0	0
2310057M21Rik	NM_026655	refseq	2214	-	7	138486232	138506212	-0.141948	-0.0570547	0.717681	1	0.326775	0.830949	5.03455	5.46755	5.43808	5.36632	5.36806
2310057N15Rik	NM_027170	refseq	1026	-	16	88773426	88774451	NA	NA	NA	NA	NA	NA	0	0	0	0	0
2310061C15Rik	NM_026844	refseq	1440	-	8	119412585	119445336	0.0674303	-0.0201064	1	1	0.700492	0.949882	7.21645	6.77538	6.52958	6.28967	6.26133
2310061I04Rik	NM_001033630	refseq	1240	-	17	36029622	36034323	-0.137759	-0.284368	0.639508	0.410068	0.270245	0.117493	18.513	20.0714	16.061	18.5719	18.0407
2310061J03Rik	NR_027965	refseq	1350	-	16	55973381	55974730	-0.0634124	-0.245825	1	1	0.869807	0.621095	0.902148	0.926337	1.16115	1.29489	0.939871
2310061N02Rik	NM_027155	refseq	792	-	16	88707416	88708207	NA	NA	NA	NA	NA	NA	0	0	0	0	0
2310065F04Rik	NR_038055	refseq	2724	-	11	66925963	66933582	NA	NA	NA	NA	NA	NA	0	0	0	0	0
2310067B10Rik	NM_028014	refseq	4996	+	11	115626747	115660347	-0.392017	-0.189675	0.0039003	0.69917	0.000383023	0.289137	9.78505	12.6526	12.2178	13.2426	10.8106
2310068J16Rik	NR_028124	refseq	1121	-	15	99802598	99803718	-0.0911184	-0.183614	0.959367	0.898585	0.585569	0.47468	4.03636	4.22913	3.98371	4.28511	3.63958
2310069B03Rik	NR_040520	refseq	1831	-	6	82827860	82831847	-0.208999	-0.962421	1	1	0.902524	0.722207	0.0197786	0.0225777	0.0123315	0.0231166	0.0212852
2310069G16Rik	NR_040309	refseq	862	+	15	44619309	44637375	0.948328	-0.0541689	1	1	0.70749	1	0.0644354	0.0326551	0.0567781	0.0561338	0.0424251
2310075C17Rik	OTTMUST00000088299	vega	326	+	9	112130083	112130746	NA	NA	NA	NA	NA	NA	0	0	0	0	0
2310079F23Rik	NM_030208	refseq	3784	-	5	35898858	35917719	-0.549608	-0.435027	0.000490795	0.14415	3.6e-05	0.0248924	3.17179	4.57228	3.39145	4.35628	4.32355
2310079G19Rik	NM_027173	refseq	879	-	16	88627033	88627911	NA	NA	NA	NA	NA	NA	0	0	0	0	0
2400001E08Rik	NM_025605	refseq	1186	+	7	109054351	109060417	-0.288072	-0.318398	0.053555	0.298258	0.00878686	0.071646	40.7784	49.0282	40.0404	47.4247	39.8029
2400003C14Rik	NM_028018	refseq	2342	-	8	112195221	112217194	-0.904779	-0.218014	1.63e-15	0.5793	1.69e-17	0.207817	27.6983	51.0763	44.4759	49.1654	50.2631
2400009B08Rik	NR_045271	refseq	354	-	8	3671185	3672321	0.822103	-0.168014	0.216014	1	0.0540536	0.794286	3.45061	1.9226	1.39492	1.48242	1.6351
2410001C21Rik	NM_025542	refseq	2142	+	2	172266078	172295399	-0.138504	-0.216679	0.555706	0.584814	0.211301	0.211219	23.1726	25.122	21.1747	23.3577	22.3848
2410002F23Rik	NM_025880	refseq	1982	+	7	51502092	51507689	0.477399	-0.482128	0.00350715	0.0385109	0.000336175	0.00430258	35.101	24.8389	17.0157	22.606	17.0822
2410002I01Rik	NM_183137	refseq	2779	-	11	119951836	119960045	-0.0706646	-0.495905	0.962013	0.0663774	0.590147	0.00873628	7.84109	8.11556	6.26124	8.39754	6.71965
2410002O22Rik	NM_025879	refseq	3549	-	13	104932233	104968546	0.181101	-0.111275	0.365561	0.904166	0.11248	0.482427	17.3738	15.089	14.2074	14.5844	15.8589
2410003K15Rik	NM_029353	refseq	785	+	6	49023794	49034716	0.186859	-0.100328	0.640154	1	0.270579	0.634497	11.6891	10.0982	9.22726	9.37467	9.61379
2410003L11Rik	NR_045496	refseq	612	+	11	97459825	97484207	0.460063	-0.225517	0.00301966	0.684426	0.000284162	0.278072	43.2244	30.9448	27.9166	31.0782	30.3862
2410004A20Rik	NM_025890	refseq	1686	+	9	72950205	72952250	0.735732	-1.71886	0.15808	0.00159739	0.0353004	7.74e-05	1.09348	0.649018	0.253672	0.792723	0.749874
2410004B18Rik	NM_025555	refseq	975	+	3	145600996	145607239	-0.325246	-0.0870891	0.105159	1	0.0208672	0.700215	9.36202	11.5409	10.6004	10.6642	11.836
2410004I01Rik	NR_037963	refseq	954	-	11	102819614	102825468	1.40945	0.403786	0.440006	1	0.147648	0.663717	0.315087	0.11635	0.167318	0.120136	0.0958344
2410004N09Rik	NR_038151	refseq	433	+	18	33954546	33955643	-0.318963	-0.544495	0.221991	0.26121	0.0560756	0.0584747	24.0002	29.41	20.1914	27.8123	21.6876
2410004P03Rik	NM_001201332	refseq	1798	-	12	17011764	17018533	0.434861	0.179509	0.884717	1	0.488978	0.753777	0.250713	0.182444	0.222704	0.18643	0.166072
2410006H16Rik	NR_030738	refseq	461	+	11	62416379	62418308	-0.279894	-0.577743	0.643841	0.697957	0.273432	0.28819	187.162	223.45	182.024	258.019	203.613
2410007B07Rik	NR_040539	refseq	1031	-	3	75451363	75459653	1.04552	-1.03695	5.74e-15	3.97e-06	6.38e-17	5.39e-08	70.8742	33.7957	17.8902	34.9772	34.2104
2410012E07Rik	NR_045939	refseq	1357	+	14	71252740	71273761	NA	NA	NA	NA	NA	NA	0	0	0	0	0
2410012M07Rik	NM_028033	refseq	1814	+	9	98765186	98766999	0.0097489	-1.04036	1	0.00126744	0.998687	5.74e-05	2.86559	2.80084	1.30471	2.55455	2.56699
2410015M20Rik	NM_153152	refseq	755	-	17	56746875	56749194	0.00896926	-0.204265	1	0.844742	0.993042	0.418499	41.8585	40.929	37.4701	40.9507	35.8584
2410016O06Rik	NM_023633	refseq	2346	+	12	85291558	85293903	0.0472583	-0.0535418	1	1	0.703325	0.769613	8.35235	7.9659	7.28515	7.17618	6.29277
2410017I17Rik	NR_033517	refseq	1511	+	17	36281963	36299319	-0.0587171	-0.279713	1	1	1	0.883658	0.0348475	0.0360893	0.0368386	0.0418978	0.0253081
2410017P09Rik	NM_001204912	refseq	4013	+	12	4234027	4240123	0.0413423	-0.29174	1	0.567535	0.825809	0.200728	2.10025	2.00908	1.64736	1.91801	2.0023
2410018L13Rik	NR_015504	refseq	1407	+	12	22990697	23046943	-0.0882543	0.0361613	1	1	0.904853	0.982369	0.311085	0.325527	0.345857	0.320365	0.346057
2410018M08Rik	NM_183088	refseq	2491	+	5	130371593	130379492	0.343108	-0.219205	0.105081	0.678714	0.0208449	0.27365	5.67307	4.40188	3.47793	3.84211	3.92378
2410019O14Rik	OTTMUST00000038778	vega	629	-	2	157421319	157423056	0.710758	-0.784486	0.0113863	0.0550119	0.00135183	0.00679815	8.10807	4.87171	2.93534	4.80127	4.25888
2410021H03Rik	NR_045428	refseq	762	-	17	69624702	69626546	-0.252326	-0.655185	0.911728	0.593578	0.519716	0.216419	1.09513	1.2854	0.755776	1.13642	0.939931
2410022L05Rik	NM_025556	refseq	802	-	8	13884788	13890271	-0.379147	-0.150467	0.0152214	0.970752	0.00191617	0.563135	27.1104	34.6753	30.1793	31.6906	30.5925
2410042D21Rik	NM_024254	refseq	2883	+	2	112219368	112254394	0.200731	-0.0346926	0.401249	1	0.129172	0.821111	13.8074	11.8187	10.5603	10.2505	13.0571
2410057H14Rik	NR_040588	refseq	590	-	3	102524154	102539340	-1.94862	-1.11576	0.623978	0.987295	0.259076	0.594455	0.0436861	0.164206	0.0446843	0.0918921	0.105193
2410066E13Rik	NM_026629	refseq	1710	+	6	54631766	54650400	0.782346	-0.203109	0.0367278	1	0.00551848	0.664529	1.49427	0.857834	0.84072	0.924174	0.68177
2410075B13Rik	NM_001163518	refseq	2414	-	15	75810302	75812715	0.851324	-0.345814	0.000337148	0.550134	2.37e-05	0.190379	2.77716	1.51523	1.15046	1.38928	1.38876
2410076I21Rik	NM_028598	refseq	883	-	9	58500663	58589366	-0.238638	-0.800633	0.932282	0.555563	0.54594	0.193747	2.89846	3.3634	1.89522	3.13304	3.19089
2410080I02Rik	OTTMUST00000084726	vega	414	+	19	23209390	23210207	0.506688	-0.545905	0.953732	0.996391	0.57382	0.606965	0.751286	0.519173	0.331646	0.457631	0.304851
2410088K16Rik	NR_040493	refseq	476	+	1	90651465	90652308	2.60389	-1.15811	0.000378255	0.445166	2.7e-05	0.134196	2.60957	0.423124	0.191523	0.407347	0.391591
2410089E03Rik	NM_001162906	refseq	10469	+	15	8119106	8221158	-0.274948	0.0039155	0.0753435	1	0.0135348	0.990339	4.78498	5.706	6.13368	5.80919	5.69818
2410091C18Rik	NM_028611	refseq	2303	+	17	79336475	79347392	0.170065	-0.034966	0.575692	1	0.224684	0.874599	7.63568	6.67755	6.69818	6.52223	6.19802
2410114N07Rik	NR_040652	refseq	951	-	4	34857038	34858730	-0.607865	-0.240837	0.972619	1	0.605965	0.968441	0.0735925	0.110707	0.0749347	0.084348	0.127997
2410124H12Rik	NM_029740	refseq	705	+	16	92478987	92497610	-0.490444	-0.943735	0.517822	0.244022	0.189049	0.0530686	1.04564	1.44701	0.799756	1.46528	1.38186
2410127L17Rik	NM_026120	refseq	2094	+	19	18745270	18779282	-0.358035	-0.0854524	0.593787	1	0.237489	0.821623	2.03631	2.55884	2.36154	2.36559	3.69707
2410131K14Rik	NM_001081236	refseq	2670	+	5	118695236	118713123	-0.374487	0.0987631	0.0327539	0.987295	0.00478567	0.594986	5.28212	6.75145	7.19393	6.38351	5.50224
2410133F24Rik	OTTMUST00000083617	vega	841	-	9	56977790	56979051	0.326918	-0.425829	0.301275	0.36868	0.0853034	0.0993682	6.47151	5.08374	4.64616	5.94078	4.24062
2410137F16Rik	NR_015595	refseq	3358	+	5	116888731	116915496	-1.09382	-0.88309	2.45e-06	0.00427564	1.02e-07	0.000263403	0.924959	1.94333	1.1956	2.09811	2.05878
2410137M14Rik	NM_029747	refseq	865	-	17	37114646	37118182	0.535538	-0.96695	0.0454073	0.00604074	0.00712797	0.00040503	6.47618	4.40676	2.0521	3.81514	4.75111
2410141K09Rik	NM_183119	refseq	515	-	13	66519050	66542054	0.103697	-1.14676	0.982166	5.42e-05	0.618027	1.17e-06	16.1952	14.8257	6.17651	12.996	13.692
2410152P15Rik	OTTMUST00000044792	vega	871	-	19	6617671	6674548	1.83165	-1.38152	0.603185	0.89396	0.244342	0.470011	0.16402	0.0456292	0.0270465	0.0661246	0.06298
2500003M10Rik	NM_023215	refseq	3247	-	3	90302880	90313365	-0.344914	-0.193108	0.00925705	0.811414	0.00105917	0.386257	38.4565	48.0523	42.7703	46.3982	45.0036
2500004C02Rik	NR_040318	refseq	1898	-	2	153166893	153171546	0.551309	0.633052	0.396124	0.521013	0.126592	0.173909	0.997467	0.670468	0.982191	0.604611	0.427135
2510002D24Rik	NM_001033164	refseq	1232	+	16	18836673	18840206	0.10742	-0.131847	0.903334	0.963706	0.510185	0.555256	6.88753	6.29551	6.42212	6.6838	5.21822
2510003D18Rik	NR_040373	refseq	495	-	3	153513338	153515388	1.57595	0.392285	1	1	0.936238	0.980457	0.0332122	0.0110335	0.0226763	0.0169611	0.00485423
2510003E04Rik	NM_028197	refseq	2472	-	10	62021218	62041205	0.000634776	-0.0496762	1	1	0.993524	0.764136	10.4684	10.3058	10.5842	10.4095	9.51725
2510006D16Rik	NM_029748	refseq	761	+	4	129277951	129285123	0.126632	-0.233853	0.652152	0.535519	0.279395	0.181631	50.5324	45.5977	40.8847	45.6477	39.8976
2510009E07Rik	NM_001001881	refseq	5164	-	16	21649118	21694738	-1.87416	1.66823	0.0271324	0.118385	0.00381804	0.0190619	0.355903	1.29045	3.52898	1.06089	0.854952
2510012J08Rik	NM_027381	refseq	2724	+	10	80783848	80788996	0.00839203	-0.237617	1	0.732409	0.940864	0.314454	17.7849	17.4223	15.9411	17.8298	15.4467
2510039O18Rik	NM_029841	refseq	2731	+	4	147315004	147321423	-0.319203	-0.284672	0.0386434	0.362708	0.00584874	0.0965255	13.5308	16.6416	14.3656	16.619	13.759
2510049J12Rik	NM_001101431	refseq	2539	-	6	115533565	115542594	-0.662098	0.556893	0.836279	0.703558	0.433537	0.291953	0.135273	0.210082	0.346828	0.223722	0.192334
2600006K01Rik	OTTMUST00000030250	vega	871	-	2	29724246	29725305	-0.202231	0.1909	0.932282	0.940939	0.545398	0.527844	2.05307	2.33108	2.76389	2.30324	1.59697
2600006L11Rik	NR_040743	refseq	316	+	9	63928568	63935852	NA	Inf	NA	1	NA	0.991888	0	0	0.011977	0	0
2610001J05Rik	NR_024619	refseq	1803	-	6	13819074	13821483	0.00901184	-0.00153753	1	1	0.967343	0.975941	8.32088	8.14024	7.87082	7.50441	6.98337
2610002D18Rik	NM_001081099	refseq	1270	+	4	134066914	134079837	0.0419604	-0.529913	1	0.0404609	0.803952	0.0045855	20.2427	19.3409	12.8322	17.6074	16.809
2610002I17Rik	NM_001081381	refseq	2064	+	9	110207696	110224606	0.129751	-0.217009	0.730372	0.75361	0.337954	0.33308	7.88097	7.09671	5.8163	6.4262	5.91462
2610002J02Rik	NR_033802	refseq	1519	+	4	154624075	154630796	0.407001	0.160167	0.0211401	0.800435	0.00280537	0.376684	11.6238	8.63922	9.38217	7.9654	7.16575
2610002M06Rik	NM_025921	refseq	5841	-	X	104978091	105011673	0.390954	0.998413	0.0422559	0.000242762	0.00654567	7.53e-06	2.03239	1.52809	2.61666	1.24344	1.49697
2610005L07Rik	NR_028428	refseq	4009	-	8	19981360	20020392	0.288718	0.0991445	0.0756965	1	0.0136121	0.807808	8.65604	6.98343	8.29033	7.38044	5.68316
2610008E11Rik	NM_001004362	refseq	4229	-	10	78527119	78560345	-0.0148724	0.539961	1	0.104089	1	0.0159328	1.97793	1.97098	2.8201	1.84305	1.78285
2610015P09Rik	NM_027801	refseq	3643	+	16	43890015	43964427	0.218217	0.0899079	0.365605	1	0.112527	0.636317	4.7676	4.04047	4.56891	4.07869	3.99648
2610016A17Rik	NR_045347	refseq	474	-	19	25745624	25746729	#NAME?	2.19744	1	1	0.696287	0.787452	0	0.0115223	0.0553466	0.0118084	0
2610017I09Rik	NR_027826	refseq	546	-	1	42705045	42751670	-3.42668	2.26292	0.57672	0.860229	0.225322	0.434343	0.00529055	0.0557082	0.130755	0.0260527	0.0466918
2610018G03Rik	NM_133729	refseq	2003	+	X	48194613	48245027	-0.014977	0.841647	1	0.00149831	0.886903	7.13e-05	4.6463	4.62166	8.11484	4.29734	3.95905
2610019E17Rik	NR_045289	refseq	295	+	17	24665196	24665689	0.220654	0.53272	0.875729	0.426475	0.479089	0.124604	5.86695	4.94949	7.39067	4.8618	4.20405
2610019F03Rik	NM_173744	refseq	2463	-	8	13952008	13974777	-1.10516	-0.809733	3.32e-17	0.000277251	2.91e-19	8.94e-06	5.76483	12.2279	7.10291	11.8417	12.515
2610020C07Rik	NR_038156	refseq	2156	+	16	11203476	11225889	0.273157	0.0271697	0.189601	1	0.0453785	0.870431	29.686	24.1626	22.9353	21.3825	23.2684
2610020H08Rik	NM_028129	refseq	2008	+	7	126937644	126992452	0.0728013	0.368282	0.993419	0.371255	0.636705	0.100506	3.93649	3.68871	4.011	2.95337	3.22425
2610021K21Rik	NM_030172	refseq	2069	-	12	100955741	101121652	0.590739	0.366709	0.0397551	0.53663	0.00605391	0.182205	2.0935	1.36844	1.80086	1.32593	1.52647
2610027K06Rik	OTTMUST00000002071	vega	2076	-	11	85605163	85645711	-0.461488	-0.807088	0.0805394	0.020433	0.0147501	0.00189927	1.96294	2.66535	1.50668	2.50942	2.22302
2610027L16Rik	NM_026403	refseq	3828	+	14	56364530	56374471	0.244881	-0.150854	0.119549	0.804682	0.0245487	0.380014	20.4534	17.0061	15.3474	16.1807	15.456
2610028E06Rik	NR_015560	refseq	3543	-	4	125565095	125599554	-1.40695	0.95099	0.643776	0.941634	0.273305	0.529032	0.00846498	0.0222452	0.0523637	0.0257345	0.0148046
2610028H24Rik	NM_029816	refseq	1763	+	10	75911826	75923963	0.364051	0.174384	0.677935	1	0.297436	0.701121	0.744144	0.570536	0.552299	0.466517	0.497124
2610029G23Rik	NM_026312	refseq	2619	+	X	102275114	102280525	0.280252	-0.0886724	0.0777506	0.973398	0.0140746	0.568115	22.5859	18.3074	18.2401	18.4343	19.2179
2610029I01Rik	NM_029840	refseq	1587	-	4	21684529	21694358	-0.262619	0.148627	0.4679	0.928276	0.162526	0.511814	5.70867	6.74499	7.20088	6.17565	6.66879
2610034B18Rik	NM_027420	refseq	2184	-	7	87070245	87080150	-1.03331	0.0381507	0.00517517	1	0.000533864	1	0.431428	0.872212	0.888822	0.822736	0.680548
2610034M16Rik	NM_027001	refseq	4174	-	17	59018231	59130798	0.754297	-0.309694	0.649879	1	0.277882	0.654801	0.107789	0.0626867	0.0516706	0.0611485	0.0673116
2610035D17Rik	NR_015556	refseq	1848	-	11	112905220	113063152	-1.24146	0.0160434	0.0816314	1	0.0150172	0.938031	0.124672	0.289541	0.323004	0.303343	0.18584
2610035F20Rik	NR_045046	refseq	1149	-	14	122869599	122874421	2.04154	0.159315	0.00114008	1	9.32e-05	0.857907	2.75952	0.659699	0.865834	0.729259	0.460382
2610037D02Rik	NR_040423	refseq	3631	-	15	96020905	96028405	0.670884	-0.794068	0.618235	0.678848	0.255061	0.273872	0.171203	0.105454	0.0688344	0.113026	0.104712
2610039C10Rik	NM_025642	refseq	1300	-	16	90719557	90727616	0.00734835	-0.0785247	1	1	0.992784	0.711886	13.713	13.4298	11.9429	11.9755	12.6759
2610044O15Rik	NM_153780	refseq	1453	-	17	95214079	95233760	0.0246518	0.0739835	1	1	0.913731	0.807703	6.4278	6.21598	5.15691	4.65739	4.86185
2610100L16Rik	NR_033490	refseq	1363	+	3	17689921	17700071	-0.496927	0.935002	1	1	0.770781	0.733874	0.0203754	0.0281114	0.0296366	0.0147129	0.0250679
2610101N10Rik	NM_001114977	refseq	7736	-	9	95357313	95412415	0.023504	-0.114567	1	0.888004	0.880624	0.463522	32.6928	31.6625	30.61	31.4916	33.8726
2610109H07Rik	NM_027426	refseq	5200	-	4	147472546	147504807	-0.27508	1.85358	0.647729	0.000271577	0.276158	8.68e-06	0.323132	0.385705	1.12198	0.296179	0.18922
2610203C20Rik	NR_015483	refseq	2578	+	9	41389422	41400570	0.232638	2.81549	1	0.115106	0.801742	0.0183012	0.0692076	0.0583075	0.146887	0.0198099	0.0224946
2610203C22Rik	NR_015470	refseq	1245	-	1	9550914	9621173	0.249312	-0.762617	0.998244	0.618648	0.644874	0.232732	0.506627	0.419516	0.285352	0.460851	0.295573
2610204G07Rik	OTTMUST00000073320	vega	992	+	13	105475011	105485074	2.16663	0.757139	1	1	0.831853	0.87543	0.0109735	0.00237177	0.0207882	0.0116352	0.0256993
2610204G22Rik	NR_027971	refseq	971	+	4	155135301	155136369	0.193847	0.525269	1	1	0.921777	0.742218	0.124926	0.107735	0.117408	0.0768464	0.0606886
2610206C17Rik	NR_038175	refseq	1717	+	7	91838150	91925059	-0.566297	-0.0761284	0.441506	1	0.148416	0.77111	0.429198	0.622878	0.599053	0.593399	0.479466
2610301B20Rik	NM_026005	refseq	2118	+	4	10801645	10826570	0.0789548	0.355919	0.982654	0.259957	0.618515	0.0581583	7.20886	6.71315	8.50532	6.30574	6.14541
2610301G19Rik	NM_146055	refseq	3704	-	14	70537976	70553598	0.126037	0.316862	0.574381	0.232722	0.223764	0.0496063	18.8293	17.013	21.6564	16.5333	13.6739
2610305D13Rik	NM_145078	refseq	2561	-	4	146986045	147016617	0.19144	-0.809242	0.53115	0.00698363	0.197365	0.000488289	36.5096	31.4129	19.8213	32.9841	42.4738
2610306M01Rik	NR_028298	refseq	1034	-	6	86798401	86799434	0.404343	0.530992	0.530407	0.564108	0.196844	0.198687	1.60636	1.19812	1.51233	0.994893	0.702566
2610307P16Rik	NR_045053	refseq	2503	-	13	28551903	28977291	1.9691	0.886744	0.0223801	0.650088	0.00300498	0.252234	0.284393	0.0717044	0.1399	0.0718291	0.0627389
2610316D01Rik	NR_045172	refseq	922	-	3	45084361	45182182	2.78785	3.21541	1	0.899482	0.651866	0.475897	0.0183145	0.00255184	0.0582495	0.00607068	0.0120138
2610318N02Rik	NM_183287	refseq	1266	-	16	17113491	17125199	0.983636	-0.450781	1.29e-14	0.0899291	1.5e-16	0.0131348	43.6578	21.7534	16.3059	21.2	20.0832
2610507B11Rik	NM_001002004	refseq	7443	+	11	78075256	78104127	0.0430827	-0.130269	1	0.821343	0.669046	0.395941	50.8399	48.6145	46.3271	48.1688	45.847
2610507I01Rik	NR_037964	refseq	2905	-	11	59011295	59015933	0.277519	0.401418	1	1	0.798097	0.645972	0.0630223	0.0510511	0.0885982	0.0638958	0.0419726
2610524H06Rik	NM_181075	refseq	945	-	5	115271946	115273477	-0.140035	0.0758487	0.72163	1	0.330235	0.751583	10.6566	11.5647	12.0823	10.8685	10.473
2610528A11Rik	NM_001206684	refseq	756	-	14	37915326	37923287	-0.442789	2.00434	0.837503	0.0207391	0.43525	0.00194358	0.178969	0.239627	1.77268	0.420409	0.461446
2610528B01Rik	OTTMUST00000022407	vega	2007	+	4	135899890	135901896	0.12674	0.197202	1	1	0.801791	0.78437	0.301104	0.271792	0.272276	0.224121	0.31102
2610528E23Rik	NM_025599	refseq	1171	-	16	57302113	57606980	0.30253	-0.0160203	0.10368	1	0.0204877	0.934254	19.2782	15.3899	15.4717	14.8587	14.8517
2610528J11Rik	NM_025572	refseq	915	+	4	118199880	118202822	0.767624	-1.08829	0.231914	0.304472	0.0593726	0.0739079	2.36851	1.3725	0.768338	1.55302	1.2854
2700007P21Rik	NM_001025102	refseq	3308	-	2	106802686	106814554	0.539064	0.441196	3.35e-05	0.114596	1.8e-06	0.018199	17.7087	12.0102	14.0769	9.84169	11.3353
2700023E23Rik	NR_015531	refseq	1036	+	5	74489108	74490361	0.204019	-0.248419	0.616783	0.85093	0.253834	0.424356	6.24254	5.34099	3.85943	4.33085	3.95881
2700029M09Rik	NM_028299	refseq	1183	+	8	63369248	63386369	0.15224	0.113869	0.598833	0.923215	0.241216	0.505246	40.564	35.9113	37.0582	32.4836	35.9608
2700033N17Rik	OTTMUST00000036065	vega	721	-	2	115891954	115893180	0.121508	2.40315	1	0.102179	0.937877	0.0155653	0.166092	0.150452	0.826078	0.149427	0.0420242
2700038G22Rik	NR_045040	refseq	1370	+	5	23356415	23360851	0.522299	0.293137	0.335598	0.762105	0.0987467	0.340196	6.23702	4.2837	4.58771	3.56639	2.8967
2700046A07Rik	NR_037693	refseq	2133	-	18	62911328	62916001	-2.72086	-1.02776	6.87e-05	0.420537	3.96e-06	0.121923	0.0455177	0.296586	0.136418	0.265777	0.166162
2700046G09Rik	NR_033198	refseq	1641	+	19	32463706	32465674	0.783845	0.914806	0.641088	0.683795	0.271023	0.277344	0.279857	0.160981	0.244642	0.123203	0.0775526
2700049A03Rik	NM_001163378	refseq	5763	+	12	72237835	72344290	0.113432	-0.165898	0.718082	0.743092	0.327317	0.323479	8.81139	8.0218	7.43931	7.92553	8.63005
2700050L05Rik	NM_178115	refseq	5338	+	7	140829358	140864700	-0.176776	-0.11813	0.336523	0.926735	0.0992358	0.509834	9.58902	10.6697	10.0817	10.3865	10.9
2700054A10Rik	NR_045436	refseq	4348	-	17	13679887	13746960	-0.476207	0.39884	0.490521	0.817785	0.17411	0.392224	0.194174	0.266315	0.320971	0.231664	0.193638
2700060E02Rik	NM_026528	refseq	1510	-	14	20630624	20643045	-0.166047	-0.289804	0.529208	0.426992	0.196188	0.124842	60.3826	66.6116	58.2326	67.5687	73.3123
2700062C07Rik	NM_026529	refseq	1032	+	18	24629372	24636268	0.352072	-0.285993	0.102154	0.497952	0.0200908	0.161249	11.9926	9.24778	7.49305	8.69212	9.12431
2700068H02Rik	OTTMUST00000018619	vega	1872	-	4	106227274	106230502	1.47159	0.688757	0.874039	1	0.47651	0.812424	0.0446249	0.0158444	0.0337781	0.0198061	0.00848417
2700069I18Rik	NR_045905	refseq	778	-	3	5177828	5220823	0.231254	3.16578	1	0.964514	1	0.556018	0.00742581	0.00604832	0.0665153	0.0071943	0
2700070H01Rik	NR_046019	refseq	1746	+	14	63673910	63676986	0.176753	-2.08458	1	1	1	0.796582	0.0159059	0.0138597	0.00160721	0.0065442	0.00867681
2700073G19Rik	OTTMUST00000083716	vega	1335	-	12	88783633	88784967	0.443433	-0.222745	0.0283201	0.630349	0.00401517	0.24029	19.3932	14.0183	14.0324	15.5856	13.8707
2700078E11Rik	NM_030197	refseq	5790	-	19	60600599	60656926	-0.128578	0.205742	0.566991	0.560164	0.218857	0.196217	12.3892	13.3352	15.7725	12.977	14.6574
2700081L22Rik	NR_045175	refseq	626	-	4	52443156	52451836	1.57416	1.10901	0.937242	1	0.551984	0.709366	0.0855375	0.028589	0.0721374	0.0318496	0.03038
2700081O15Rik	NM_175381	refseq	4989	+	19	7492115	7500394	-0.414224	0.489898	0.00445889	0.082611	0.000447121	0.011685	4.45445	5.84492	7.96149	5.38052	4.24258
2700086A05Rik	NR_015611	refseq	835	+	6	52151123	52163596	-0.342403	3.74361	0.586882	0.000213211	0.232012	6.46e-06	1.07042	1.34066	10.4236	0.749052	0.141533
2700089E24Rik	NM_001163445	refseq	2508	+	6	133055257	133057764	0.232122	0.884826	0.624601	0.00283067	0.259565	0.000155786	5.15726	4.32863	8.11809	4.17861	4.14424
2700089I24Rik	NR_045308	refseq	1827	+	19	59567626	59635294	NA	NA	NA	NA	NA	NA	0	0	0	0	0
2700090O03Rik	NM_001206849	refseq	587	-	8	34852584	34858242	1.3765	-0.207784	0.85973	1	0.460846	0.939662	0.108626	0.041225	0.115395	0.126525	0.0897064
2700094K13Rik	NM_001033166	refseq	679	-	2	84509378	84510865	0.377885	-0.153188	0.0216233	0.979082	0.00288543	0.577819	141.913	107.667	97.3312	102.716	97.3943
2700097O09Rik	NR_030764	refseq	1187	-	12	56146648	56181097	0.130224	-0.189469	0.735823	0.751448	0.343118	0.330537	14.9488	13.4473	12.0505	13.0445	13.1012
2700099C18Rik	NR_024720	refseq	1275	+	17	95149440	95174469	0.0717374	-0.12104	0.994735	0.914126	0.639182	0.494087	12.1262	11.3584	10.0387	10.3794	11.3564
2810001G20Rik	NR_033780	refseq	901	+	11	63892986	63896761	0.0712643	0.594625	1	0.273631	0.799453	0.0627135	2.43303	2.28079	3.10373	1.94636	1.90588
2810002D19Rik	NR_027831	refseq	1482	+	2	94246864	94251837	0.639119	0.265957	0.120626	0.924169	0.0248587	0.506238	1.61998	1.02576	1.11751	0.883908	0.821359
2810002N01Rik	NM_026511	refseq	1061	+	12	112951480	112972435	-0.135306	-0.13629	0.630151	0.870296	0.263729	0.444983	18.9901	20.5375	19.2789	20.1098	19.5128
2810004N23Rik	NM_025615	refseq	1382	-	8	127363255	127386929	0.18781	0.00814579	0.325731	1	0.0947935	1	57.8487	50.0015	48.9958	46.2146	47.2863
2810006K23Rik	NM_001134717	refseq	1686	+	5	124778098	124791853	0.125036	-0.0115823	0.760796	1	0.365995	0.969989	8.14747	7.36108	7.72962	7.41129	6.97589
2810007J24Rik	NM_175250	refseq	2147	-	7	14996035	15031936	Inf	Inf	1	1	1	0.988172	0.00269086	0	0.00130703	0	0.00257957
2810008D09Rik	NR_027059	refseq	600	+	11	116938097	116940269	-0.547551	-0.281862	0.776074	0.683887	0.379422	0.277417	5.37161	7.74727	4.38297	5.05357	4.19402
2810008M24Rik	NM_001048250	refseq	1864	+	13	108834668	108839340	0.0840926	0.239561	0.900036	0.562268	0.506221	0.197342	21.8609	20.2927	21.2002	17.0258	19.862
2810011L19Rik	NR_045047	refseq	3282	+	12	106574804	106622142	0.659092	0.119578	0.256029	1	0.0683884	0.760026	0.50736	0.315671	0.375855	0.327787	0.254648
2810013P06Rik	NR_045268	refseq	2028	+	8	125566475	125568502	1.11845	0.254962	3.33e-05	0.803382	1.79e-06	0.378883	2.84907	1.29326	1.67461	1.33394	1.12894
2810021B07Rik	NM_025479	refseq	2672	+	13	17787247	17790939	0.656949	-0.116137	0.0041971	1	0.00041739	0.675347	9.37304	5.84679	5.35621	5.50498	6.01456
2810021J22Rik	NM_172403	refseq	4892	+	11	58680742	58697840	-0.0811207	0.0300705	0.961893	1	0.589985	0.987263	2.34764	2.44664	2.46712	2.30173	2.1423
2810025M15Rik	NR_027984	refseq	1194	+	1	159342483	159350367	0.185786	-0.284711	0.491362	0.396619	0.174478	0.110956	47.7571	41.2908	33.8456	39.1735	38.9983
2810029C07Rik	NR_045295	refseq	1954	-	12	112810528	112812613	0.407496	1.00241	0.762342	0.29385	0.367687	0.0699922	0.376128	0.279551	0.525695	0.250141	0.174319
2810030E01Rik	NM_028317	refseq	4363	-	2	17965714	17970076	0.445493	0.0400825	0.617379	1	0.25426	0.886783	0.28394	0.205411	0.156781	0.145913	0.170272
2810032G03Rik	NR_015579	refseq	1258	+	12	5383308	5422938	0.651528	0.64801	0.999057	1	0.647754	0.681453	0.0881269	0.0552373	0.0973144	0.0589461	0.0569758
2810046L04Rik	NM_173382	refseq	4321	+	3	53267739	53285677	0.267197	0.111685	0.217388	0.893782	0.0545123	0.469765	15.2479	12.4923	14.0725	12.3748	11.6681
2810047C21Rik1	NR_015598	refseq	1644	+	7	10034293	10041283	1.32746	-0.196537	1	1	0.791614	1	0.0168927	0.00664425	0.00912988	0.0102138	0.0144912
2810049E08Rik	NR_036594	refseq	1102	+	13	84030813	84068315	0.983665	#NAME?	1	1	1	1	0.00987813	0.00495606	0	0.00264474	0.00436088
2810055F11Rik	NM_026038	refseq	1705	-	12	73174415	73186300	0.262037	-0.120282	0.946262	1	0.564266	0.801888	0.549483	0.45201	0.463802	0.476005	0.371419
2810055G20Rik	NR_015543	refseq	3151	+	16	77329573	77558673	NA	NA	NA	NA	NA	NA	0	0	0	0	0
2810403A07Rik	NM_028814	refseq	2999	+	3	88489716	88516855	0.187758	0.205546	0.682023	0.629198	0.300109	0.239331	21.4895	18.5984	18.632	15.3597	13.4164
2810403D21Rik	NR_015493	refseq	1005	+	X	106029817	106082235	0.0277233	0.72142	1	0.428424	0.998252	0.125724	0.800493	0.771609	1.15567	0.66499	0.777657
2810404F17Rik	OTTMUST00000048343	vega	1704	-	16	96027636	96029924	NA	Inf	NA	1	NA	0.991888	0	0	0.00222109	0	0
2810404M03Rik	NR_045497	refseq	1245	+	8	42912621	43131556	NA	NA	NA	NA	NA	NA	0	0	0	0	0
2810405F15Rik	NR_033447	refseq	1549	-	2	115900284	115901832	0.234598	2.1323	1	0.981228	1	0.581889	0.0107573	0.0090587	0.0339561	0.00737648	0
2810405K02Rik	NM_025582	refseq	785	-	4	154270539	154273152	0.159177	-0.152022	0.748228	1	0.353918	0.721893	9.09882	8.02528	7.75045	8.16334	7.46994
2810407C02Rik	NM_001040396	refseq	3546	+	3	58380580	58397466	-0.141096	0.250924	0.626587	0.440027	0.261133	0.131596	29.5635	32.0739	36.458	29.0338	36.4522
2810408A11Rik	NM_027419	refseq	1674	-	11	69710860	69714488	0.409533	-0.0576376	0.0605135	1	0.0103104	0.823649	6.10602	4.52394	4.50751	4.45808	4.59167
2810408I11Rik	NR_038009	refseq	713	-	1	64726443	64737233	0.441118	0.00501749	0.085238	1	0.0159051	0.945875	9.35576	6.78281	7.10069	6.71481	7.0573
2810408M09Rik	NM_001007581	refseq	1868	-	2	165315612	165318814	-0.0421255	0.227861	1	0.657419	0.808456	0.259156	6.08563	6.17701	6.29073	5.09566	4.41922
2810410L24Rik	NR_030682	refseq	1707	-	11	120047964	120051170	0.0419667	0.38134	1	0.985886	0.943502	0.59222	0.223607	0.214711	0.217563	0.158874	0.0987931
2810417H13Rik	NM_026515	refseq	2387	+	9	65738130	65751358	0.742618	1.05631	6.17e-08	4.81e-08	1.93e-09	2.65e-10	18.9013	11.1134	20.4529	9.34108	9.67077
2810422J05Rik	NM_029366	refseq	1216	-	8	73037295	73047079	0.215841	-0.245891	0.252763	0.514466	0.067062	0.170168	34.5876	29.3253	25.1408	28.3379	25.3531
2810422O20Rik	NM_027279	refseq	1457	+	1	165925076	165927374	0.228005	-0.202548	0.497596	0.743582	0.1777	0.323865	5.98937	5.03203	3.84998	4.2095	4.8376
2810428I15Rik	NM_025577	refseq	657	-	8	73028195	73030638	-0.381832	-0.531478	0.649336	0.28893	0.277473	0.0679984	23.513	30.1537	22.5233	30.7727	27.14
2810429I04Rik	NR_015522	refseq	585	+	13	3477549	3491644	0.845967	0.614736	0.530304	0.98337	0.196757	0.586457	0.737545	0.405326	0.634715	0.396441	0.342222
2810430I11Rik	OTTMUST00000027016	vega	3416	-	2	27738445	27742572	-0.298141	1.92461	1	0.181631	0.687729	0.0346942	0.0539835	0.0655269	0.183675	0.0458396	0.0277419
2810432D09Rik	NM_027278	refseq	839	-	4	41659065	41660549	0.204272	-0.31665	0.460378	0.379054	0.158132	0.103603	19.9814	17.0824	13.1731	15.5809	13.6642
2810432L12Rik	NM_025944	refseq	2983	-	4	49597378	49610742	0.12696	2.08019	0.984306	8.1e-05	0.622412	1.92e-06	1.66262	1.50679	5.33201	1.20484	0.576967
2810433D01Rik	NR_033474	refseq	1334	-	11	102480821	102485730	1.8139	2.58893	0.945237	0.864383	0.563261	0.438695	0.042138	0.0117157	0.0402594	0.00638056	0.00360246
2810442I21Rik	NR_015469	refseq	3137	-	11	16836726	16851096	0.830829	-0.0163145	0.443113	1	0.14912	0.939371	0.208225	0.115202	0.121548	0.117491	0.0685453
2810442N19Rik	NR_040562	refseq	919	+	1	163935100	163946616	Inf	Inf	1	1	1	0.99009	0.00314324	0	0.00305353	0	0.00261463
2810453I06Rik	NM_026050	refseq	2331	+	5	144309574	144325393	0.17896	0.332563	0.512501	0.30898	0.186233	0.0754707	6.73299	5.86158	6.64132	5.01461	4.47422
2810454H06Rik	NR_029441	refseq	2825	+	6	134847979	134850803	0.637763	0.49215	0.74863	0.948665	0.35441	0.5371	0.131813	0.083192	0.133933	0.0906766	0.0973071
2810455O05Rik	OTTMUST00000076971	vega	1691	-	8	126362453	126364685	-0.612928	0.184402	0.168225	0.949679	0.0387049	0.5382	0.576251	0.865397	1.23079	1.02885	1.03197
2810459M11Rik	NM_001144992	refseq	3331	+	1	87942438	87952031	0.790908	2.21648	0.574692	0.0353037	0.223971	0.00381238	0.115916	0.0664926	0.224276	0.0460648	0.0281684
2810468N07Rik	NR_045176	refseq	1349	+	17	25707756	25711988	-0.417239	0.785155	0.603185	0.297838	0.244291	0.0714767	0.487495	0.640247	1.20264	0.663958	0.441633
2810471M01Rik	NR_045906	refseq	1597	+	11	28581564	28593276	NA	NA	NA	NA	NA	NA	0	0	0	0	0
2810474O19Rik	NM_026054	refseq	6080	+	6	149257936	149284185	0.391374	-0.281013	0.0151391	0.299388	0.00190306	0.0720339	27.0651	20.3353	17.1958	19.8635	25.7225
2900002K06Rik	NR_033561	refseq	840	+	X	7722553	7725089	-0.107714	-0.111787	0.917811	1	0.526885	0.72372	10.6582	11.2723	9.97528	10.2896	9.81106
2900005J15Rik	NR_027851	refseq	2033	+	5	24606793	24608825	-0.140949	0.878419	1	0.960268	1	0.551378	0.0687456	0.075054	0.0909663	0.0472598	0.0168065
2900006K08Rik	NM_028377	refseq	2190	+	12	85750018	85774730	0.307223	-0.169128	0.468351	0.940253	0.162747	0.5271	1.84627	1.46848	1.30058	1.39121	1.33941
2900008C10Rik	NR_045434	refseq	1360	-	X	11711580	11737472	1.6542	2.07058	0.164886	0.148368	0.0375788	0.0259957	0.33309	0.103981	0.28665	0.0648993	0.0486303
2900009J06Rik	NR_045298	refseq	464	-	1	129650194	129670631	0.0894408	-0.251678	1	1	0.955635	0.788092	0.645448	0.595963	0.516856	0.584727	0.45982
2900010M23Rik	NM_026063	refseq	473	-	17	27259610	27270836	0.12708	-0.214649	0.709738	0.838808	0.320397	0.412029	64.3143	57.9621	49.5651	54.4782	55.0035
2900011O08Rik	NM_144518	refseq	2355	+	16	13986730	14101587	0.124665	-0.800652	0.722296	0.000791686	0.330739	3.24e-05	8.7638	7.91862	4.62291	7.6557	8.37463
2900026A02Rik	NM_172884	refseq	5838	-	5	113515343	113592333	-0.34939	0.09615	0.0576504	0.99164	0.00966594	0.600414	2.16128	2.71393	2.8473	2.52843	2.41217
2900041M22Rik	NR_015489	refseq	1344	+	11	117472561	117474731	0.475493	-0.920344	0.261693	0.155291	0.0704437	0.0277493	2.49565	1.76415	0.79907	1.4358	1.41874
2900052L18Rik	OTTMUST00000009324	vega	1588	-	11	120091116	120092899	0.520158	0.0729417	0.900036	1	0.505834	1	0.59617	0.41165	0.342268	0.31066	0.223778
2900052N01Rik	NR_015605	refseq	2585	+	9	46721686	46735449	-1.72623	1.30001	0.918402	1	0.52824	0.658912	0.00214868	0.00695611	0.0276179	0.0108711	0.00521451
2900053A13Rik	NM_001195244	refseq	1193	+	8	3621551	3624235	-0.320219	-0.14232	0.275583	0.930025	0.0757195	0.514247	6.42055	7.88347	6.40872	6.7221	7.32129
2900053O20Rik	OTTMUST00000011621	vega	388	+	11	17854007	17855101	-0.576411	-0.466254	0.327591	0.819864	0.0955913	0.394377	2.06197	3.02468	2.01559	2.6341	2.95833
2900055J20Rik	NR_045177	refseq	726	+	18	40416616	40417341	Inf	Inf	1	1	0.807161	0.79522	0.0195871	0	0.0129437	0	0.00762857
2900056M20Rik	NR_040269	refseq	4254	-	X	148729371	148762036	-0.471776	0.297265	0.0243558	0.588694	0.00334654	0.213323	1.72162	2.35062	2.10411	1.61909	2.26788
2900057B20Rik	NR_045365	refseq	1016	-	18	76251211	76258125	Inf	#NAME?	1	1	1	0.964921	0.00262371	0	0	0.00562311	0
2900060B14Rik	NR_027901	refseq	597	-	1	120355246	120355842	0.0763886	-0.56477	1	0.967721	0.993458	0.559525	0.211745	0.197607	0.305628	0.430052	0.521371
2900064A13Rik	NM_133749	refseq	1072	+	2	112295182	112307593	-0.279701	0.119916	0.133843	0.952732	0.0283776	0.541211	14.9037	17.8103	17.5253	15.3085	15.0829
2900072N19Rik	OTTMUST00000034016	vega	806	-	2	91895146	91899526	2.82131	2.21138	1	1	0.684609	0.734684	0.0270117	0.00385705	0.0363516	0.00723201	0
2900076A07Rik	NR_045299	refseq	854	+	7	88668436	88676384	0.0994883	0.525129	1	0.91774	0.836484	0.498886	1.56154	1.44011	1.08827	0.720752	0.660077
2900079G21Rik	NR_033432	refseq	2961	+	9	112136781	112182837	NA	Inf	NA	1	NA	0.991901	0	0	0.000947719	0	0
2900089D17Rik	OTTMUST00000062933	vega	2475	-	5	145002559	145007375	-0.793257	1.05218	0.672868	0.589631	0.294283	0.213771	0.0562845	0.0964152	0.167851	0.0771647	0.0604533
2900092C05Rik	NM_028434	refseq	851	+	7	13097900	13141670	1.1885	-0.435669	1	1	1	1	0.00652682	0.00276474	0.00774493	0.010002	0
2900092D14Rik	NR_027891	refseq	2841	+	1	42757181	42760021	-2.75213	0.775668	0.603185	1	0.24438	0.747422	0.00187658	0.0126287	0.0258182	0.014199	0.00812773
2900092E17Rik	NM_030240	refseq	1412	-	7	134158565	134160866	0.186659	-0.263604	0.358063	0.46895	0.108788	0.146512	26.6953	23.1149	20.034	22.8473	19.9619
2900093L17Rik	NR_040666	refseq	415	-	4	45247595	45256862	NA	NA	NA	NA	NA	NA	0	0	0	0	0
2900097C17Rik	NR_024329	refseq	4917	-	2	156213799	156218715	-0.159666	0.398903	0.697788	0.101901	0.311064	0.0154901	13.2023	14.5331	17.8999	12.897	11.4707
3000002C10Rik	NR_033215	refseq	1278	-	9	109732668	109733945	0.219414	0.449523	0.961078	0.682568	0.588606	0.276564	0.930788	0.786071	1.09298	0.76234	0.661981
3010001F23Rik	NR_045451	refseq	881	+	X	148803115	148851245	0.137855	0.896309	1	0.518782	0.839262	0.172468	0.514213	0.459798	0.659832	0.336945	0.288541
3010003L10Rik	OTTMUST00000019305	vega	691	-	4	109649343	109650418	-0.241206	-0.460945	1	1	0.898229	0.867909	0.0482286	0.0564212	0.0450463	0.0582104	0.047326
3010026O09Rik	NM_026543	refseq	1140	+	11	49988353	50013617	0.628632	-0.362271	0.000653732	0.372077	4.96e-05	0.100854	11.1081	7.07451	6.01421	7.3455	6.25339
3100003L05Rik	NR_045907	refseq	664	-	7	131769184	131852449	NA	#NAME?	NA	1	NA	1	0	0	0	0.00421473	0
3110001D03Rik	NM_025849	refseq	722	-	4	74923258	74924190	0.12787	-0.177197	0.737249	0.789098	0.344853	0.366032	24.7309	22.2914	18.8191	20.2082	20.1149
3110001I22Rik	NM_025653	refseq	1611	+	16	13672113	13678478	0.114999	-0.136315	0.940694	0.958684	0.557571	0.549067	5.81751	5.28194	4.60969	4.81567	4.80325
3110002H16Rik	NM_029623	refseq	2129	+	18	12327239	12348478	-0.457967	-0.525215	0.00165352	0.0693182	0.000142655	0.00928892	10.1539	13.742	10.3954	14.2284	13.1531
3110003A17Rik	NM_028440	refseq	809	-	10	17731067	17743058	0.22535	1.08824	0.454554	3.28e-06	0.155105	4.3e-08	15.6198	13.1549	28.8496	12.8954	11.9717
3110004A20Rik	OTTMUST00000012096	vega	385	-	11	40288220	40289179	NA	Inf	NA	1	NA	0.916221	0	0	0.0145776	0	0.0206264
3110007F17Rik	NM_028426	refseq	920	+	X	120217168	120256902	#NAME?	NA	1	NA	0.819717	NA	0	0.00337911	0	0	0.00261179
3110009E18Rik	NM_001172074	refseq	1007	+	1	122017764	122084766	0.00400899	-0.0562818	1	1	0.956244	0.870342	2.09509	2.05307	2.12912	2.10484	2.28879
3110009F21Rik	NR_045466	refseq	1621	-	12	111389864	111396283	NA	NA	NA	NA	NA	NA	0	0	0	0	0
3110015C05Rik	NR_045908	refseq	938	-	13	112001677	112019639	NA	NA	NA	NA	NA	NA	0	0	0	0	0
3110021A11Rik	NR_030776	refseq	824	+	6	119798211	119799034	-0.120002	0.0718376	1	1	0.928667	1	0.0741476	0.0795375	0.0903609	0.0805073	0.0367711
3110021N24Rik	NM_001254730	refseq	1812	+	4	108392254	108454509	-0.264861	0.436549	0.633601	0.542066	0.266194	0.18537	1.15046	1.36183	1.7785	1.24773	1.21501
3110035E14Rik	NM_178399	refseq	3187	+	1	9591348	9617223	Inf	Inf	1	1	1	0.987238	0.000906383	0	0.000880513	0	0.00347558
3110039I08Rik	NR_040725	refseq	728	+	9	41184644	41240162	NA	NA	NA	NA	NA	NA	0	0	0	0	0
3110039M20Rik	NR_026733	refseq	854	+	12	50490639	50508333	-0.114066	#NAME?	1	1	1	1	0.00338248	0.00364026	0	0.00327703	0
3110040N11Rik	NM_026077	refseq	857	-	7	88927073	88934339	0.108454	-0.0838009	0.908812	1	0.516151	0.704333	10.5519	9.63245	8.65065	8.71355	8.07163
3110043A19Rik	OTTMUST00000012978	vega	674	-	11	61317888	61318561	-0.985673	0.178605	0.789107	1	0.390519	0.701214	0.281483	0.546796	0.795396	0.667546	0.654799
3110043O21Rik	NM_001081343	refseq	3198	-	4	35138531	35173129	-0.153448	-0.169546	0.555869	0.792924	0.211414	0.369106	5.96728	6.53542	5.567	5.94368	6.22858
3110045C21Rik	NR_040438	refseq	1135	+	1	171899540	171902527	1.17627	1.85095	0.506018	0.315738	0.182542	0.078438	0.234897	0.102458	0.311333	0.0823898	0.0672038
3110047P20Rik	NM_177006	refseq	8536	+	5	64040342	64201782	-4.5748	1.67985	0.0690962	0.708976	0.0121833	0.296123	0.000338407	0.00786501	0.0254653	0.00762218	0.00307244
3110052M02Rik	NM_001166497	refseq	4367	+	17	21787578	21801933	-0.0630629	0.284678	1	0.779033	0.780784	0.35577	0.884121	0.910454	0.990206	0.77163	0.712034
3110056K07Rik	NR_045056	refseq	1147	-	12	72110689	72116810	0.147111	0.573549	0.982898	0.365487	0.619833	0.097813	1.56334	1.3877	2.77536	1.76839	1.74662
3110056O03Rik	NM_175195	refseq	2869	+	10	80318020	80331453	-0.117121	0.17535	0.841972	0.767671	0.440455	0.344844	4.32921	4.63218	5.36603	4.51004	3.81484
3110057O12Rik	NM_026622	refseq	2492	+	3	40698199	40740229	0.216618	0.323146	0.782124	0.742129	0.384469	0.32212	1.03025	0.874033	1.01643	0.771619	0.753205
3110062M04Rik	NM_199145	refseq	3725	-	6	34821771	34828065	-0.0876306	0.822686	1	0.049517	0.757697	0.00591666	0.670457	0.703322	1.11988	0.601567	0.447107
3110070M22Rik	NR_027974	refseq	1128	-	13	120276064	120277191	0.918609	2.20811	1	0.701021	0.684655	0.29016	0.0563301	0.0291262	0.0975965	0.0201564	0.0232503
3110079O15Rik	NM_028473	refseq	462	+	1	89366839	89372034	0.0956674	-0.0573044	1	1	1	1	0.0351019	0.0321921	0.0631384	0.0620808	0.0119877
3110082D06Rik	NM_028474	refseq	6890	+	17	42452896	42644690	0.21336	1.83025	1	0.557739	0.873495	0.194881	0.0148328	0.012768	0.0320125	0.00861391	0.00879519
3110082I17Rik	NM_028469	refseq	1461	-	5	139835693	139936488	-0.137326	-0.2108	0.592511	0.676615	0.236704	0.272132	20.9352	22.679	18.9694	20.8199	18.9551
3110082J24Rik	NM_001256263	refseq	767	-	5	30430124	30432626	1.74558	1.995	0.772193	0.798849	0.375888	0.374983	0.117597	0.0346179	0.122856	0.0294922	0.0125311
3110099E03Rik	NR_030712	refseq	2644	-	2	115319249	115337937	Inf	#NAME?	1	1	1	0.964921	0.0010082	0	0	0.00216077	0
3200001D21Rik	NR_045888	refseq	2283	-	12	89603758	89615767	0.00189232	0.289081	1	1	0.970576	0.621134	0.248938	0.244236	0.264201	0.205201	0.208048
3200002M19Rik	NM_027532	refseq	799	+	7	109044929	109048057	0.306788	-0.35683	0.0821045	0.28031	0.0151426	0.0648235	36.5903	29.1102	23.2893	28.3492	28.6824
3230401D17Rik	NM_025699	refseq	1562	-	2	163231558	163245206	0.0189452	0.225425	1	0.65209	0.947293	0.25388	6.96823	6.76772	11.1396	9.06298	8.49071
3300002A11Rik	OTTMUST00000082343	vega	654	+	12	100584608	100600037	-0.563815	-0.769894	1	1	0.797119	0.875974	0.0207208	0.0299363	0.0358228	0.057579	0.0547978
3300002I08Rik	NM_027017	refseq	648	-	2	150136673	150188501	-0.290774	0.159502	0.879047	1	0.483051	0.786518	1.12388	1.35619	1.13746	0.967846	1.06116
3300005D01Rik	NR_045079	refseq	1177	+	17	5799490	5803242	-0.512946	-2.11452	1	1	0.850994	0.737137	0.0117029	0.016562	0.00476839	0.0196127	0.00878847
3425401B19Rik	NM_001195097	refseq	5547	-	14	33472305	33498458	0.0316069	1.56535	1	1	1	0.833998	0.00248321	0.00239336	0.00323511	0.00102994	0.00273115
3632451O06Rik	NM_026142	refseq	2748	-	14	50301694	50403042	0.344127	0.148547	0.0643016	0.838808	0.0111102	0.412168	6.7351	5.22324	5.88223	5.04695	4.859
3632454L22Rik	NR_040281	refseq	3638	-	X	131556961	131571141	1.47901	0.925423	1	1	0.738697	0.892757	0.012214	0.00429597	0.00466372	0.00233965	0.00330242
3830403N18Rik	NM_027510	refseq	1020	+	X	53389749	53406673	1.978	3.23959	0.953335	0.809495	0.572748	0.384028	0.0335469	0.00840231	0.0536123	0.00548742	0.0210007
3830406C13Rik	NM_146051	refseq	2477	+	14	13116723	13135745	0.588589	0.289722	0.0528485	0.892319	0.00863931	0.468477	1.44597	0.948758	1.27086	0.989822	0.98746
3830408C21Rik	NR_015471	refseq	1898	+	13	107812650	107823598	0.765425	0.611548	0.243929	0.650653	0.0637519	0.252872	0.616896	0.357348	0.503795	0.313421	0.220808
3830417A13Rik	NM_027512	refseq	1649	+	X	61426723	61431953	-0.554304	0.594677	1	1	0.693573	0.640861	0.177726	0.259454	0.287779	0.18307	0.11501
3830431G21Rik	NM_001177503	refseq	3527	+	12	81793588	81825203	0.572807	-0.830323	0.0125027	0.0111086	0.00151058	0.00087979	2.32943	1.54244	0.835766	1.41451	1.29955
3930402G23Rik	NR_030715	refseq	2847	-	8	10924427	10928457	1.28392	2.41959	0.418074	0.24177	0.137169	0.0523678	0.114173	0.0465122	0.226849	0.0406285	0.0203692
4430402I18Rik	NM_198651	refseq	2152	-	19	28997554	29038644	0.16711	0.633928	1	1	0.943084	0.650229	0.0516201	0.045331	0.0507018	0.0307723	0.0376775
4631405J19Rik	OTTMUST00000034460	vega	2908	+	2	92868113	92873569	1.8096	1.35136	1	1	0.707932	0.736183	0.00962675	0.0026872	0.0109959	0.00400894	0.00520967
4632411B12Rik	NM_172652	refseq	4663	-	1	36392575	36426026	-0.235031	0.0765742	0.161892	1	0.036517	0.622524	11.7555	13.6388	15.0925	13.6066	11.8609
4632415K11Rik	NM_028883	refseq	2574	-	8	122284487	122302316	-0.209288	0.118787	0.494275	0.970752	0.176081	0.563024	3.22883	3.68007	4.2616	3.73389	2.7418
4632415L05Rik	NR_027985	refseq	4114	+	3	19794871	19798984	0.43194	0.563122	0.108874	0.146016	0.0218149	0.0253355	1.74235	1.27283	1.77161	1.13974	1.0334
4632419I22Rik	OTTMUST00000002420	vega	4423	+	11	86014872	86024694	-0.0199139	0.549736	1	0.0398348	0.944559	0.00449183	5.92643	5.92011	8.1091	5.25929	4.83539
4632427E13Rik	NR_015510	refseq	669	-	7	99889216	99889969	1.27463	0.341262	0.596831	1	0.239585	0.777738	0.233135	0.0945754	0.260345	0.193444	0.221154
4632428C04Rik	NR_033631	refseq	2428	+	16	30008753	30021516	-1.00066	0.183634	0.749695	1	0.355855	0.955156	0.0345897	0.068658	0.0512268	0.0431247	0.0331772
4632428N05Rik	NM_028732	refseq	4846	+	10	59809599	59835432	0.747648	1.45632	0.30062	0.141055	0.085021	0.0241831	0.241199	0.14223	0.348851	0.121194	0.0677252
4632434I11Rik	NM_001080995	refseq	3449	-	7	100006037	100022742	-0.144105	-0.133763	0.503878	0.910681	0.181057	0.490277	13.4052	14.5797	11.956	12.4885	14.3471
4732415M23Rik	NM_177279	refseq	518	+	8	125736758	125745945	0.434818	-0.00645634	1	1	0.714174	1	0.36457	0.264081	0.257755	0.247148	0.269272
4732416N19Rik	NR_015615	refseq	551	+	6	148160810	148184185	0.095127	-0.147881	1	1	0.858797	0.838504	1.30078	1.19755	1.42264	1.49602	1.49691
4732418A04Rik	OTTMUST00000019969	vega	2291	+	4	119963955	119976497	#NAME?	1.96442	0.964834	1	0.596099	0.826773	0	0.00407086	0.0102826	0.00249371	0
4732418C07Rik	NM_172698	refseq	4300	+	4	115410678	115449932	-0.255553	0.251001	0.150634	0.548418	0.0331449	0.189508	6.55251	7.7096	8.32408	6.64338	7.02077
4732440D04Rik	OTTMUST00000084958	vega	413	-	1	6203374	6204671	-1.39013	0.882665	0.813619	0.994999	0.412656	0.604728	0.0554145	0.141805	0.284573	0.14595	0.121186
4732444A12Rik	OTTMUST00000009152	vega	2659	+	11	120520471	120523129	-0.759055	-0.201619	1.72e-05	0.788316	8.54e-07	0.364645	2.26633	3.77893	3.11355	3.39641	3.08385
4732456N10Rik	NM_177717	refseq	2534	-	15	101382787	101393381	-0.0314395	3.24878	1	0.526131	1	0.176489	0.0188513	0.019066	0.0865032	0.0088353	0.0109281
4732471D19Rik	NM_176987	refseq	4793	+	13	54605166	54652651	0.555906	0.556506	0.00202393	0.0201465	0.000180951	0.00186397	4.58505	3.07261	4.86902	3.14365	2.71055
4732471J01Rik	NR_015569	refseq	1887	+	7	26180433	26351436	0.362567	-0.665761	0.624601	0.376068	0.259536	0.10231	0.86444	0.662267	0.510164	0.771556	0.572025
4732490B19Rik	NR_040276	refseq	2446	-	11	113064629	113070983	-1.69903	-0.628023	1	1	0.744428	0.947363	0.00118096	0.00381289	0.00728361	0.0106291	0.00875744
4732491K20Rik	NR_045290	refseq	3174	+	17	12511719	12520116	0.0192819	1.02196	1	0.452216	0.993203	0.137838	0.10409	0.101258	0.226569	0.106015	0.0551719
4831426I19Rik	NM_001042699	refseq	5436	-	12	106168159	106236887	-0.241318	-0.21261	0.621873	0.780738	0.257636	0.35748	0.626472	0.730081	0.63845	0.703563	0.769041
4831440E17Rik	NR_030700	refseq	4677	+	5	25005615	25010291	0.40122	-0.140386	0.964963	1	0.596535	0.862328	0.0574807	0.0430089	0.0497136	0.052253	0.0366148
4832428D23Rik	NM_207281	refseq	3181	-	1	44260915	44275776	0.895256	#NAME?	1	0.866661	0.961325	0.441023	0.00607629	0.00319622	0	0.00722045	0.00673395
4833403I15Rik	NM_029008	refseq	3219	+	18	47009693	47065100	-0.720438	-0.83836	0.886934	0.998386	0.491281	0.609223	0.0209828	0.0337512	0.0172116	0.0293022	0.042521
4833412C05Rik	NR_045954	refseq	1083	-	7	74929424	74948382	0.639261	2.43046	1	0.848341	0.827662	0.421909	0.0473931	0.0301797	0.0724847	0.0129205	0
4833413E03Rik	OTTMUST00000083060	vega	707	+	17	31695137	31696058	0.85869	-1.21691	0.326195	0.193504	0.0950488	0.0379311	1.58258	0.863411	0.295549	0.655219	0.488
4833417C18Rik	NR_045187	refseq	1319	+	11	95720131	95722360	0.448131	-0.713551	0.295528	0.163352	0.0831727	0.0298625	2.38731	1.72095	1.1072	1.72788	1.32422
4833418N02Rik	NR_015506	refseq	1530	-	17	87674226	87682154	-0.286927	1.61522	1	0.332147	0.729009	0.0846708	0.102376	0.123345	0.310077	0.0965547	0.0529948
4833419F23Rik	NR_040328	refseq	881	+	18	4353545	4368943	-0.168387	1.15073	1	1	0.916714	0.656353	0.0564881	0.062851	0.0749589	0.0321607	0.0270415
4833420G17Rik	NM_026127	refseq	2637	+	13	120251566	120274924	0.0290107	-0.101038	1	0.987295	0.828178	0.595098	12.2751	11.8461	10.7426	10.9497	10.7121
4833422C13Rik	NR_015501	refseq	2828	-	13	91841270	91881477	0.926242	3.15879	0.444917	0.00152358	0.150055	7.27e-05	0.124205	0.0645632	0.338583	0.0361584	0.0140403
4833422F24Rik	NM_029021	refseq	1956	-	2	165220950	165225894	-0.399336	-0.141952	1	1	0.714858	0.941557	0.0328268	0.0423565	0.0404352	0.042322	0.0442844
4833423E24Rik	NM_001081664	refseq	1685	-	2	85324249	85359092	Inf	Inf	1	1	1	0.990468	0.00329634	0	0.00224614	0	0
4833424O15Rik	NM_029425	refseq	4044	+	3	117278379	117392424	NA	Inf	NA	1	NA	0.868391	0	0	0.0025657	0	0.00136952
4833427F10Rik	NR_045459	refseq	1475	+	17	35909395	35917632	NA	NA	NA	NA	NA	NA	0	0	0	0	0
4833427G06Rik	NM_177702	refseq	775	-	9	50889418	50910183	-0.17771	2.21541	1	0.975556	0.92442	0.572012	0.0217883	0.0241775	0.0692981	0.0144443	0.00714624
4833428L15Rik	NR_040732	refseq	1259	-	9	45224709	45239315	-0.635606	2.66349	1	1	0.894125	0.672058	0.0044117	0.00680727	0.0156024	0.00231493	0.0145236
4833439L19Rik	NM_133797	refseq	2674	-	13	54652579	54666743	-0.0226043	-0.275946	1	0.355131	0.826551	0.0932977	35.1338	35.158	29.464	33.8726	33.8053
4833442J19Rik	NM_001252094	refseq	1690	+	6	149090035	149099692	1.53345	0.867378	1.95e-08	0.446925	5.41e-10	0.135178	4.43977	1.51502	2.55604	1.33425	1.17241
4921501E09Rik	NM_001009544	refseq	3916	-	17	33201088	33205003	NA	1.1908	NA	1	NA	0.989958	0	0	0.00168308	0.000714653	0
4921504E06Rik	NM_027600	refseq	2004	-	2	19384464	19475537	NA	Inf	NA	1	NA	0.991901	0	0	0.0014003	0	0
4921506M07Rik	NM_001037743	refseq	1479	+	12	58665102	58723096	-0.32729	1.88179	1	0.855518	0.882844	0.429488	0.0148711	0.0184637	0.0521529	0.0134806	0.0359604
4921507L20Rik	NR_045827	refseq	1550	+	2	93820191	93823732	-0.104864	-0.12391	1	1	0.795224	0.892704	0.277357	0.292842	0.323299	0.334206	0.314659
4921507P07Rik	NM_027564	refseq	2334	-	6	50523303	50546589	0.168746	1.19536	1	0.107366	0.666103	0.0165872	0.338393	0.297254	0.595166	0.24738	0.203063
4921508A21Rik	NR_046034	refseq	1790	-	11	55005221	55011184	-0.60758	-0.236507	1	1	0.66696	0.975632	0.0220945	0.0327655	0.0257023	0.0287898	0.0213635
4921508D12Rik	NR_045802	refseq	1075	+	2	132250477	132278235	NA	NA	NA	NA	NA	NA	0	0	0	0	0
4921509C19Rik	NM_198655	refseq	2682	-	2	151296278	151301887	0.357423	-0.134685	1	1	1	1	0.0114319	0.00874091	0.0063261	0.00647691	0.0136355
4921509O07Rik	NR_045501	refseq	2567	-	13	114236496	114293052	Inf	#NAME?	1	1	1	0.863303	0.00103844	0	0	0.00440602	0.000936051
4921510H08Rik	NM_025724	refseq	1868	+	10	97155693	97157560	NA	NA	NA	NA	NA	NA	0	0	0	0	0
4921511C10Rik	NR_045502	refseq	1463	+	3	79016841	79057835	1.4136	1.84841	1	1	0.959468	0.752642	0.0056186	0.00212494	0.0154334	0.00398428	0.0146416
4921511C20Rik	NR_003646	refseq	1606	+	X	123928825	123930430	Inf	-0.0227524	1	1	0.841083	1	0.00885445	0	0.00174732	0.00174258	0.00344853
4921511H03Rik	NM_027603	refseq	1046	+	5	7304164	7311491	NA	NA	NA	NA	NA	NA	0	0	0	0	0
4921511I17Rik	NR_045829	refseq	1341	-	12	12358328	12399281	0.69307	0.183946	0.517918	1	0.189432	0.79165	0.472671	0.289103	0.298985	0.249445	0.286498
4921513D23Rik	NM_001081154	refseq	7765	-	16	14109259	14159367	-0.0631592	-0.135385	0.941725	0.795423	0.559439	0.371816	11.3868	11.7184	10.5238	10.9784	10.9473
4921513I03Rik	NR_038000	refseq	1576	+	10	120202788	120215942	NA	Inf	NA	1	NA	0.829387	0	0	0.0101447	0	0
4921515E04Rik	NR_045711	refseq	2309	-	15	18007892	18299382	Inf	-0.353792	1	1	0.804257	1	0.00471447	0	0.00406978	0.00494853	0.00104064
4921515J06Rik	NM_025723	refseq	2098	+	3	108743002	108763694	1.29872	0.594069	0.923712	1	0.534187	0.812517	0.0374892	0.0148987	0.0296113	0.0188408	0.0154897
4921517D21Rik	NM_026338	refseq	3993	+	9	107830800	107834792	NA	NA	NA	NA	NA	NA	0	0	0	0	0
4921517D22Rik	NM_183290	refseq	3142	-	13	59788763	59795462	0.849129	0.691139	1	1	0.806824	0.867185	0.0151325	0.00821003	0.0123159	0.00723629	0.00911179
4921517L17Rik	NM_027585	refseq	2106	+	2	156138209	156201374	-0.0853908	-0.0620446	1	1	0.855132	0.865329	0.48114	0.502079	0.639402	0.629228	0.391334
4921518J05Rik	OTTMUST00000088980	vega	1712	+	15	99258132	99265744	-0.474709	0.294769	0.254223	0.52825	0.067707	0.177778	2.23762	3.06847	4.32807	3.34953	2.46107
4921518K17Rik	OTTMUST00000068472	vega	3390	-	12	58686962	58719589	-1.35036	2.1403	1	1	0.735019	0.737496	0.00163845	0.00413921	0.00748826	0.00165108	0.00212641
4921523A10Rik	NM_173449	refseq	2476	-	17	53646785	53678776	0.235096	-0.0276376	1	1	0.777451	0.986994	0.12796	0.106355	0.160745	0.154448	0.200779
4921524J17Rik	NM_025722	refseq	1595	-	8	87932658	87956740	-0.80476	-0.405728	9.79e-07	0.458687	3.75e-08	0.140885	11.2326	19.2661	15.9516	20.0192	23.0267
4921524L21Rik	NM_027598	refseq	1480	+	18	6603631	6638964	#NAME?	NA	1	NA	0.813173	NA	0	0.00158973	0	0	0
4921525B02Rik	NR_045148	refseq	3091	-	14	104092200	104098649	-0.0229488	-0.225129	1	0.909573	0.923184	0.489118	0.886444	0.88744	0.815767	0.903013	0.721031
4921525O09Rik	NR_045061	refseq	3272	+	13	52192110	52219529	2.45942	-0.00459007	0.34722	1	0.103986	1	0.0617215	0.0109912	0.0109294	0.0104409	0.0202131
4921528I01Rik	NM_027616	refseq	3335	-	18	21969398	22329897	1.44253	2.02624	1	1	1	0.812085	0.00253163	0.000932168	0.00706373	0.00167831	0.000720492
4921528O07Rik	NM_030071	refseq	2956	-	1	164954433	165015801	NA	Inf	NA	1	NA	0.991901	0	0	0.000949322	0	0
4921530D09Rik	NM_029859	refseq	1725	-	2	25464149	25473198	-0.760552	1.71217	1	0.867963	0.652468	0.442892	0.0197071	0.0329761	0.0573875	0.0165597	0.0119931
4921530L18Rik	NR_038162	refseq	800	-	2	13991960	13995561	0.0688056	0.760718	1	0.787556	0.955873	0.364005	0.273827	0.257535	0.499627	0.281142	0.195378
4921530L21Rik	NM_025733	refseq	1156	+	14	96280485	96281994	Inf	Inf	1	1	1	0.925235	0.00480478	0	0.00654799	0	0
4921531C22Rik	NR_033782	refseq	1905	+	2	179711558	179713718	1.65034	0.299274	0.0469421	1	0.0074316	0.668134	0.362941	0.113577	0.196492	0.15234	0.142055
4921531P14Rik	NR_045361	refseq	522	-	18	83462184	83495276	NA	NA	NA	NA	NA	NA	0	0	0	0	0
4921533I20Rik	NR_033607	refseq	1000	-	18	17392992	17393991	-0.30653	-0.0227524	1	1	0.868463	1	0.00844297	0.0101672	0.0028062	0.00279858	0.00480568
4921534H16Rik	OTTMUST00000081643	vega	2838	+	9	97903839	97912594	NA	-1.72882	NA	1	NA	0.974543	0	0	0.000988793	0.00308087	0.000846667
4921536K21Rik	NM_026150	refseq	2618	-	11	3786091	3795129	-0.447256	-0.0369103	0.55979	1	0.21365	0.936801	0.305765	0.410815	0.406798	0.397261	0.31967
4921539E11Rik	NM_027612	refseq	2447	-	4	102903051	102963468	0.649635	-0.871022	1	1	1	0.947251	0.00907941	0.00573434	0.00269347	0.00466946	0.000981954
4922501C03Rik	NM_199316	refseq	5295	-	9	87086798	87150367	0.164568	0.102755	0.487337	1	0.172375	0.735967	3.87851	3.4126	3.98452	3.52823	3.56416
4922501L14Rik	NM_175176	refseq	2009	+	3	154374097	154411976	-1.92068	0.59754	0.513158	1	0.186755	0.715254	0.0110589	0.0411969	0.0430074	0.0270444	0.0356772
4922502D21Rik	NM_199034	refseq	1566	-	6	129272183	129281799	NA	NA	NA	NA	NA	NA	0	0	0	0	0
4922502N22Rik	NR_045149	refseq	1149	-	6	139264118	139271097	#NAME?	NA	1	NA	0.813175	NA	0	0.00270564	0	0	0
4922505E12Rik	NM_001033547	refseq	2055	-	1	184677257	184679311	NA	Inf	NA	1	NA	0.923916	0	0	0.00409664	0	0
4922505G16Rik	NM_001039557	refseq	3460	-	2	157034286	157105285	-0.0926997	-0.264693	0.958461	0.617177	0.583272	0.231707	1.91568	2.00808	2.03789	2.3245	1.3696
4930401C15Rik	NR_045349	refseq	865	-	10	25499120	25557243	Inf	Inf	1	1	0.790271	0.632437	0.0125846	0	0.0238404	0	0.00555571
4930401G09Rik	OTTMUST00000034784	vega	637	-	5	115808709	115810132	-1.43494	-0.876832	0.0951385	0.624668	0.0182696	0.236087	0.225657	0.60268	0.489691	0.860842	0.510114
4930401O10Rik	NR_045942	refseq	787	-	11	71741973	71753624	NA	NA	NA	NA	NA	NA	0	0	0	0	0.0100904
4930401O12Rik	NR_045957	refseq	841	-	13	31305279	31332955	NA	Inf	NA	1	NA	0.991888	0	0	0.00450028	0	0
4930402F06Rik	NM_001080709	refseq	1372	-	2	35231082	35252695	0.144432	-0.459403	1	1	1	0.954426	0.00582876	0.0051446	0.0191212	0.0250688	0.0422676
4930402F11Rik	NR_045940	refseq	1000	+	7	76640980	76644575	#NAME?	NA	1	NA	0.813175	NA	0	0.00310878	0	0	0
4930402H24Rik	NM_029432	refseq	4951	-	2	130533589	130665846	-0.181064	-0.271383	0.501143	0.471442	0.179519	0.147748	3.20116	3.5758	3.10996	3.56385	3.61008
4930402K13Rik	OTTMUST00000040962	vega	1781	+	X	8681688	8683468	Inf	#NAME?	1	1	1	1	0.00162192	0	0	0.00163644	0
4930403D09Rik	OTTMUST00000012052	vega	635	+	11	34199707	34208113	NA	NA	NA	NA	NA	NA	0	0	0	0	0
4930403N07Rik	NM_028687	refseq	2630	-	12	73202279	73286016	-0.432541	0.347317	0.362857	0.918757	0.11113	0.500698	0.489882	0.649453	0.726905	0.538888	0.656125
4930404A05Rik	NR_040495	refseq	712	-	16	52799621	52815857	NA	NA	NA	NA	NA	NA	0	0	0	0	0
4930404A10Rik	NM_029105	refseq	1398	+	11	54184154	54240257	0.144432	NA	1	NA	1	NA	0.00190679	0.00168297	0	0	0
4930404H11Rik	NR_045941	refseq	767	+	12	72641594	72657120	0.843176	NA	1	NA	1	NA	0.00724163	0.00405317	0	0	0.00626556
4930404H21Rik	NM_028654	refseq	915	-	7	140778707	140793798	Inf	-1.32929	1	1	1	0.960719	0.00291332	0	0.00413633	0.00955574	0.00605283
4930404H24Rik	OTTMUST00000040720	vega	331	+	2	153318526	153319577	0.231254	Inf	1	1	1	0.990531	0.00872701	0.00710815	0.0114343	0	0
4930404I05Rik	NR_028368	refseq	978	+	16	91011494	91016748	-0.310503	-0.0385893	0.74937	1	0.355562	1	1.08246	1.32069	0.888383	0.864303	0.956189
4930404N11Rik	NM_001014836	refseq	695	-	10	80826769	80828565	-0.848066	-0.835801	1.74e-05	0.0819444	8.66e-07	0.0115757	11.0461	19.5968	11.5317	19.5659	13.9986
4930405A21Rik	NR_040505	refseq	995	-	2	156540275	156546645	1.60558	-0.442115	0.193282	1	0.0465888	0.63138	0.475377	0.154452	0.125857	0.162884	0.110468
4930405D11Rik	NR_045956	refseq	649	+	11	90666005	90756466	NA	NA	NA	NA	NA	NA	0	0	0	0	0
4930405H06Rik	OTTMUST00000079048	vega	791	+	5	100054855	100056081	NA	NA	NA	NA	NA	NA	0	0	0	0	0
4930405J17Rik	NR_045350	refseq	629	-	10	19919053	19921660	-2.09067	-0.623214	1	1	0.666795	0.961474	0.00459243	0.0187027	0.0120341	0.017797	0.0076402
4930405P13Rik	NR_045955	refseq	811	+	11	88767242	88797375	-0.411567	-0.440407	0.00814523	0.185098	0.000906818	0.035518	25.4278	33.3413	24.4326	31.5831	28.0915
4930406D18Rik	NR_040543	refseq	691	+	3	100230328	100241677	NA	NA	NA	NA	NA	NA	0	0	0	0	0
4930407G08Rik	OTTMUST00000021185	vega	698	+	4	107626537	107633326	NA	NA	NA	NA	NA	NA	0	0	0	0	0
4930407I10Rik	NM_001166475	refseq	4673	+	15	81889581	81896968	0.231254	2.26732	1	1	1	0.653388	0.000618156	0.000503488	0.00642393	0.00124738	0.00529875
4930408F14Rik	NM_001243002	refseq	1015	-	X	70420641	70422328	1.5112	#NAME?	1	1	0.915945	0.682333	0.022548	0.00769889	0	0.0111431	0.00782382
4930412B13Rik	NR_040631	refseq	1276	+	2	117647664	117734872	NA	NA	NA	NA	NA	NA	0	0	0	0	0
4930412C18Rik	NR_030693	refseq	3969	+	4	9697732	9750558	0.22749	0.336169	1	1	0.998995	0.911546	0.0146097	0.0122154	0.0123313	0.00931246	0.013821
4930412D23Rik	OTTMUST00000044900	vega	814	-	X	124255714	124271086	#NAME?	NA	1	NA	0.813175	NA	0	0.00381914	0	0	0
4930412F09Rik	OTTMUST00000034303	vega	1017	+	6	30846899	30893470	NA	NA	NA	NA	NA	NA	0	0	0	0	0
4930412F15Rik	NM_175517	refseq	1763	-	4	43672494	43681731	0.379727	0.478206	1	1	0.826329	0.783853	0.0502815	0.0380804	0.0758796	0.0517172	0.0252476
4930412L05Rik	OTTMUST00000016503	vega	1241	-	4	53217938	53230433	-2.65847	-0.529094	0.613101	1	0.25134	0.817329	0.0116384	0.0717019	0.0280277	0.0388038	0.0858789
4930412M03Rik	OTTMUST00000012855	vega	1111	-	11	59925721	59928732	1.06365	0.425376	0.754181	1	0.360138	0.72112	0.166585	0.0780505	0.1294	0.0921439	0.06884
4930412O13Rik	NR_024257	refseq	4039	+	2	9802873	9808394	0.605267	3.22962	1	0.530341	0.832017	0.178851	0.00979182	0.0063657	0.0279512	0.00282896	0.00649329
4930413E15Rik	NR_040694	refseq	1290	+	5	119402348	119411270	NA	NA	NA	NA	NA	NA	0	0	0	0	0
4930413F20Rik	NR_045883	refseq	1096	+	15	34604828	34608959	-1.03625	1.49007	1	1	0.770839	0.857425	0.00770344	0.0156393	0.0154805	0.00521267	0.00438475
4930413G21Rik	NR_045614	refseq	1402	-	7	130112572	130113973	-0.938187	-1.28209	0.910663	0.208148	0.517804	0.0421562	0.303752	0.568834	0.324283	0.734165	0.281243
4930413M19Rik	NR_045759	refseq	600	+	14	51123444	51140618	NA	NA	NA	NA	NA	NA	0	0	0	0	0
4930414L22Rik	NR_046011	refseq	1933	+	6	72388677	72390609	0.142558	-0.224209	0.591404	0.798902	0.235221	0.375096	13.4225	11.9873	8.74847	9.74602	7.82855
4930414N06Rik	NR_040294	refseq	610	-	19	45046607	45059040	-0.265954	0.0556541	0.329988	1	0.0965957	0.884036	11.6007	13.7448	12.5988	11.5357	11.7471
4930415F15Rik	NM_028669	refseq	753	+	11	11389269	11415193	0.260844	1.38042	1	0.912664	0.990524	0.491906	0.0557661	0.0456391	0.137447	0.049701	0.0421842
4930415L06Rik	NM_001033880	refseq	2618	-	X	87175436	87178191	NA	NA	NA	NA	NA	NA	0	0	0	0	0
4930415O20Rik	NM_001201322	refseq	566	+	15	98401435	98420019	1.1836	0.199135	0.214809	1	0.0536578	0.724595	1.15716	0.499849	0.559305	0.464109	0.558779
4930417G10Rik	NM_029107	refseq	2833	-	12	4720611	4745189	0.0250962	-0.784047	1	0.521968	0.991271	0.174397	0.173082	0.166835	0.130329	0.213189	0.167152
4930417H01Rik	OTTMUST00000037232	vega	1233	+	2	122533779	122547192	#NAME?	NA	1	NA	0.813173	NA	0	0.00190819	0	0	0
4930417O13Rik	NR_015527	refseq	1093	+	6	125215543	125223795	#NAME?	Inf	1	1	0.841654	0.911	0	0.00284426	0.00603013	0	0.0050671
4930417O22Rik	NR_045806	refseq	1185	+	11	101813735	101821888	Inf	1.50038	1	1	0.980731	0.883001	0.00449905	0	0.0142086	0.00482117	0
4930418C01Rik	OTTMUST00000078831	vega	684	+	19	24490499	24504819	1.1885	0.421152	1	1	1	0.979969	0.00812036	0.00343976	0.0178411	0.0126134	0.0281034
4930419G24Rik	NR_040595	refseq	1058	+	3	32923699	32987529	#NAME?	0.897189	1	1	0.670086	0.891679	0	0.00587671	0.0266459	0.0135545	0
4930420K17Rik	NM_001081029	refseq	988	+	5	9100737	9118983	-0.118559	0.14703	0.848447	0.909573	0.448155	0.489134	7.8961	8.42624	9.24736	7.93905	9.57814
4930422G04Rik	NM_197997	refseq	7048	+	3	127256407	127320941	0.29339	-0.0169731	0.0687942	1	0.0121142	0.929931	7.32456	5.87968	6.48875	6.23526	5.77672
4930423M02Rik	NR_038183	refseq	1205	+	4	5559475	5569431	NA	NA	NA	NA	NA	NA	0	0	0	0	0
4930425K10Rik	NR_038182	refseq	741	-	5	68324851	68334320	NA	NA	NA	NA	NA	NA	0	0	0	0	0
4930425O10Rik	NR_040545	refseq	1418	-	3	138374499	138389948	1.38407	#NAME?	1	1	1	1	0.00563968	0.00219237	0	0.00197361	0
4930426L09Rik	NR_024323	refseq	1486	+	2	18919946	18921431	-0.852783	1.3564	1	1	0.663792	0.685058	0.0188389	0.0335869	0.0253822	0.0094945	0.019759
4930427A07Rik	NM_134041	refseq	3355	+	12	114394632	114403669	-0.327517	-0.776704	0.0236007	0.000249392	0.00320473	7.77e-06	17.8943	22.1345	12.8586	20.9428	19.6519
4930428D18Rik	NM_001033799	refseq	1103	+	X	73638689	73643318	Inf	NA	1	NA	1	NA	0.00241676	0	0	0	0
4930428E07Rik	NR_045943	refseq	919	-	12	39279396	39341108	NA	NA	NA	NA	NA	NA	0	0	0	0	0
4930428E23Rik	NM_001033786	refseq	703	-	X	72391396	72409090	Inf	3.02624	1	1	0.903723	0.718484	0.00790089	0	0.03351	0.00398091	0.0181321
4930428G15Rik	NR_040730	refseq	807	+	9	115245279	115251042	1.1885	NA	1	NA	1	NA	0.00688269	0.00291549	0	0	0
4930428N03Rik	OTTMUST00000087896	vega	756	+	14	25441381	25448422	NA	Inf	NA	1	NA	0.956147	0	0	0.00871817	0	0
4930428O21Rik	NR_045871	refseq	1740	-	5	108127231	108132499	0.604885	0.0412121	1	1	1	1	0.00485228	0.00313884	0.00540065	0.00495838	0
4930429B21Rik	NR_027966	refseq	1950	+	3	32264411	32266360	0.421532	-0.130764	0.352972	1	0.106396	0.672357	1.38908	1.02144	0.974368	1.00723	0.887961
4930429D17Rik	NR_040699	refseq	1624	-	5	103659394	103728048	NA	Inf	NA	1	NA	0.991901	0	0	0.00172795	0	0
4930429F11Rik	NR_033463	refseq	1616	-	17	79874964	79877225	NA	NA	NA	NA	NA	NA	0	0	0	0	0
4930429F24Rik	NR_040734	refseq	1520	+	9	79641448	79651042	0.277384	2.13041	1	0.850273	0.963859	0.423691	0.0255791	0.0210057	0.0514751	0.0111996	0.0125117
4930430A15Rik	NM_026248	refseq	1838	-	2	111033411	111069757	NA	NA	NA	NA	NA	NA	0	0	0	0	0
4930430D24Rik	NM_001034856	refseq	1194	-	X	35391376	35396291	#NAME?	NA	1	NA	0.764722	NA	0	0.00394103	0	0	0.00463848
4930430E12Rik	OTTMUST00000009768	vega	901	-	4	6279252	6284677	-0.520986	-0.618099	1	1	0.910611	0.970036	0.00616463	0.008673	0.0135442	0.0194084	0.0291081
4930430F08Rik	NM_175128	refseq	2419	-	10	100034908	100051893	-0.0347834	-0.0757159	1	1	0.754123	0.673716	4.90248	4.94146	4.65955	4.66275	5.32654
4930430F21Rik	NR_045186	refseq	804	+	15	30968881	30973086	#NAME?	#NAME?	1	1	0.698913	0.892343	0	0.0087791	0	0.010875	0
4930430J02Rik	NR_040729	refseq	448	+	9	57238877	57248171	-2.56505	1.00786	0.861743	1	0.462626	0.753682	0.00595019	0.0348856	0.111143	0.0517859	0.0408152
4930430J20Rik	OTTMUST00000020446	vega	695	-	4	107500501	107503449	1.23125	2.7846	1	1	1	0.762264	0.00831264	0.00338532	0.0282638	0.00402674	0.00691465
4930431A04Rik	NM_001099918	refseq	645	-	6	128656526	128673064	Inf	NA	1	NA	1	NA	0.0123985	0	0	0	0
4930431P03Rik	NR_045059	refseq	2282	-	14	45574575	45580982	2.80094	#NAME?	0.953364	1	0.57294	0.676635	0.0243397	0.00342435	0	0.00372991	0.00105295
4930432J09Rik	NR_045953	refseq	3132	-	14	104376845	104426359	NA	NA	NA	NA	NA	NA	0	0	0	0	0
4930432K09Rik	NM_001163551	refseq	1325	+	5	88254722	88275411	NA	NA	NA	NA	NA	NA	0	0	0	0	0
4930432K21Rik	NM_029045	refseq	2494	+	8	86671937	86696496	0.861635	-0.715478	0.00237463	0.109141	0.00021679	0.0169768	1.81399	0.985013	0.600266	0.938562	0.872397
4930432L08Rik	OTTMUST00000065457	vega	1608	+	5	76760263	76770910	1.99464	-1.68957	1	1	0.8612	0.926869	0.0136781	0.0033965	0.00174515	0.00536541	0.00344424
4930432M17Rik	NM_001033814	refseq	1127	+	3	121373681	121385900	NA	NA	NA	NA	NA	NA	0	0	0	0	0
4930433B08Rik	NR_040544	refseq	646	-	3	18368285	18380477	NA	NA	NA	NA	NA	NA	0	0	0	0	0
4930433I11Rik	NM_207248	refseq	2022	+	7	48242979	48250203	NA	NA	NA	NA	NA	NA	0	0	0	0	0
4930433N12Rik	NR_027988	refseq	1382	-	9	3190269	3199813	1.36593	-1.53885	0.382685	0.460862	0.120464	0.141858	0.255129	0.0972188	0.0483057	0.133891	0.123616
4930435E12Rik	NM_029042	refseq	1368	-	16	38812318	38828862	-0.0385355	0.977248	1	1	1	0.986755	0.0038972	0.00399238	0.00410263	0.00204575	0
4930438A08Rik	OTTMUST00000012724	vega	2062	+	11	58088301	58107791	-0.200888	-0.143862	1	1	1	1	0.0038783	0.00452296	0.00136091	0.00141343	0.00805772
4930438E09Rik	NR_045961	refseq	776	-	14	67950879	68016579	#NAME?	NA	1	NA	0.813173	NA	0	0.00303195	0	0	0
4930439A04Rik	OTTMUST00000083035	vega	739	-	1	37386512	37391001	#NAME?	NA	1	NA	0.813173	NA	0	0.00318376	0	0	0
4930440C22Rik	NR_040473	refseq	1565	+	1	96694019	96699049	NA	NA	NA	NA	NA	NA	0	0	0	0	0
4930440I19Rik	OTTMUST00000040446	vega	676	+	2	77889234	77907463	NA	NA	NA	NA	NA	NA	0	0	0	0	0
4930441J16Rik	NR_040501	refseq	516	-	2	74136997	74145774	NA	NA	NA	NA	NA	NA	0	0	0	0	0
4930441O14Rik	NR_027969	refseq	2908	+	13	67830199	67857775	0.244967	0.249127	1	1	0.690236	0.773408	0.156165	0.12988	0.134104	0.106972	0.0988427
4930442J19Rik	NR_040747	refseq	1466	+	2	151127775	151141739	NA	NA	NA	NA	NA	NA	0	0	0	0	0
4930442L01Rik	NR_015596	refseq	2051	-	3	96633749	96635993	0.764189	0.213768	0.897364	1	0.503359	0.85761	0.070406	0.0410904	0.0618849	0.0504218	0.0435047
4930443B20Rik	OTTMUST00000013051	vega	1227	+	11	62419268	62421250	0.195676	0.284165	0.978331	1	0.614199	0.634412	0.549365	0.473194	1.13282	0.877136	0.497916
4930443G12Rik	NM_029054	refseq	1538	+	3	108883417	108919500	NA	NA	NA	NA	NA	NA	0	0	0	0	0
4930443O20Rik	NR_040504	refseq	1443	-	2	84913771	84926618	-0.74751	0.866416	0.837245	0.838083	0.434935	0.41138	0.032486	0.0531647	0.184965	0.0957431	0.0999921
4930444A02Rik	NM_029037	refseq	3601	-	8	27091076	27104593	-0.111131	-0.215186	0.79991	0.652838	0.400096	0.254501	4.79431	5.10226	4.25844	4.70664	4.36435
4930444E06Rik	OTTMUST00000014832	vega	1240	+	2	144068977	144070585	0.171778	-0.493967	1	0.812312	0.700947	0.387563	0.717415	0.625918	0.510892	0.678772	0.82023
4930444F02Rik	NR_038034	refseq	2591	-	10	18520892	18551736	0.248992	1.06969	1	1	1	0.982874	0.00651715	0.00541564	0.00254378	0.00112485	0
4930444G20Rik	NM_053264	refseq	1771	-	10	21786115	21787885	0.164482	0.107612	1	1	0.867782	0.98691	0.103119	0.0911404	0.0899438	0.079002	0.0665484
4930444M15Rik	NR_045660	refseq	1658	-	14	76914365	76920662	0.105047	-0.740571	1	0.295908	0.796175	0.0707281	0.896203	0.818661	0.511	0.810524	0.807445
4930444P10Rik	NM_001243238	refseq	717	-	1	16056060	16083122	3.16663	1.42939	0.897311	1	0.502829	0.697033	0.0303646	0.00328145	0.0788176	0.0278073	0.0110756
4930445N08Rik	OTTMUST00000032138	vega	313	+	2	74417133	74422601	NA	NA	NA	NA	NA	NA	0	0	0	0	0.00767681
4930447A16Rik	NM_029113	refseq	587	+	15	37355309	37370399	NA	NA	NA	NA	NA	NA	0	0	0	0	0
4930447C04Rik	NM_029444	refseq	1910	-	12	73982096	74018752	1.20505	-0.255992	3.8e-10	0.554147	7.93e-12	0.192921	11.5684	4.93267	3.48588	3.94666	5.53573
4930447F04Rik	OTTMUST00000042796	vega	703	-	X	63556536	63557399	NA	NA	NA	NA	NA	NA	0	0	0	0	0
4930447J18Rik	NR_045959	refseq	825	+	14	48518539	48563864	NA	-1.14386	NA	1	NA	1	0	0	0.00340145	0.00706545	0
4930447M23Rik	OTTMUST00000026859	vega	1483	+	2	19265944	19270829	Inf	Inf	1	1	1	0.990081	0.00374533	0	0.00189224	0	0
4930447N08Rik	NR_045168	refseq	1156	-	3	122498009	122504898	0.00663498	1.4669	1	0.203201	0.977007	0.0406906	0.287515	0.283326	0.613558	0.211408	0.20165
4930448C13Rik	NR_045960	refseq	806	-	12	15003195	15057195	Inf	NA	1	NA	1	NA	0.00716784	0	0	0	0
4930448D08Rik	OTTMUST00000069939	vega	1247	+	18	70129331	70132020	-3.05129	0.157607	0.56563	1	0.217967	1	0.00445415	0.0363187	0.0241768	0.0205701	0.0273998
4930448F12Rik	NR_046032	refseq	859	-	13	18176781	18192036	NA	Inf	NA	1	NA	0.991901	0	0	0.00326682	0	0
4930448H16Rik	NR_040700	refseq	604	+	5	143988671	143996427	2.42814	0.885475	1	1	0.773749	0.863405	0.0275877	0.00514698	0.0371682	0.0191094	0.00397822
4930448I06Rik	NR_040475	refseq	573	-	1	41224405	41238097	NA	NA	NA	NA	NA	NA	0	0	0	0	0
4930448I18Rik	NR_040696	refseq	733	+	5	50542572	50547331	NA	Inf	NA	1	NA	0.991901	0	0	0.00382837	0	0
4930448K12Rik	OTTMUST00000004904	vega	1878	-	1	61813989	61898036	-0.0662991	2.86825	1	0.706169	1	0.294373	0.020703	0.021565	0.0355476	0.00459403	0.0119053
4930448K20Rik	NR_004448	refseq	1433	-	4	9843112	9844544	0.231254	0.977248	1	1	1	0.981679	0.0040316	0.00328374	0.00391653	0.00195295	0.0132714
4930449E01Rik	NR_045921	refseq	601	+	14	105898005	105904845	2.21003	2.65466	1	1	0.961979	0.786252	0.0188546	0.0039148	0.0328998	0.00484942	0
4930449E18Rik	NR_045319	refseq	391	+	19	57348450	57351542	NA	NA	NA	NA	NA	NA	0	0	0	0	0
4930449I24Rik	NM_026136	refseq	1168	+	5	147313975	147316759	NA	NA	NA	NA	NA	NA	0	0	0	0	0
4930451C15Rik	NM_029053	refseq	2231	-	16	17544558	17561340	0.319919	0.728218	1	0.904998	0.743203	0.483555	0.103864	0.081916	0.105095	0.0601522	0.0559664
4930451E10Rik	OTTMUST00000068669	vega	557	-	13	55877308	55885866	0.447255	0.47141	1	1	0.850367	0.871611	0.0933317	0.0684851	0.0828304	0.0565169	0.0785977
4930451I11Rik	NM_183131	refseq	475	-	7	133973988	133975010	NA	NA	NA	NA	NA	NA	0	0	0	0	0
4930452A19Rik	NR_045433	refseq	590	-	17	9943617	9968731	NA	NA	NA	NA	NA	NA	0	0	0	0	0
4930452B06Rik	NM_028934	refseq	2751	-	14	9263686	9498804	-0.0697653	-0.175053	0.974841	0.755333	0.609466	0.335053	4.85307	5.01769	4.79451	5.14641	5.39177
4930452G13Rik	NR_045060	refseq	1080	+	14	80102727	80112737	0.144432	Inf	1	1	1	0.706627	0.00246823	0.00217852	0.0200004	0	0
4930452L02Rik	OTTMUST00000013096	vega	1109	-	11	62803955	62817630	Inf	Inf	1	1	1	0.989003	0.00240369	0	0.00253038	0	0.00499399
4930452N14Rik	NR_040629	refseq	613	-	1	156088651	156104036	NA	NA	NA	NA	NA	NA	0	0	0	0	0
4930453H23Rik	NM_001252013	refseq	1719	-	X	20783706	20798791	0.761741	-1.58713	0.910663	0.618648	0.517874	0.232728	0.0903422	0.0526434	0.0219418	0.0627417	0.0775625
4930453N24Rik	NM_026273	refseq	1331	-	16	64765931	64770765	0.298039	-0.238578	0.0707642	0.464943	0.0125263	0.144067	27.1322	21.7358	17.2901	19.3897	23.1428
4930453O03Rik	OTTMUST00000049222	vega	1236	-	1	90244064	90249505	NA	NA	NA	NA	NA	NA	0	0	0	0	0
4930455B14Rik	NR_045968	refseq	1097	+	14	9498904	9505892	1.17046	-0.49472	0.987883	1	0.629199	0.889768	0.0798006	0.0348505	0.0154664	0.020726	0.0188587
4930455C13Rik	NR_045352	refseq	1016	-	10	21038894	21061861	-0.0359337	-0.00939081	1	1	0.753428	0.923092	21.3187	21.5217	19.2232	18.3676	17.9895
4930455C21Rik	NM_024273	refseq	2077	-	16	38497925	38522747	-0.113442	-0.0536379	0.741232	1	0.348185	0.779867	10.1634	10.8265	10.3861	10.2446	9.00855
4930455D15Rik	NR_045381	refseq	1616	-	18	32823296	32996941	-0.990514	-1.10267	0.965713	0.536165	0.597443	0.182022	0.122619	0.238511	0.109675	0.218155	0.118772
4930455F16Rik	NR_040570	refseq	758	-	16	4219912	4229116	NA	Inf	NA	1	NA	0.991901	0	0	0.0037021	0	0
4930455F23Rik	NM_029115	refseq	1896	+	1	166205729	166217978	0.413225	0.405345	0.0919708	0.386172	0.0174537	0.106695	3.60455	2.66778	3.72215	2.67074	2.42081
4930455G09Rik	OTTMUST00000023672	vega	630	+	4	141573813	141584911	-2.06816	-0.509208	0.00429853	0.893675	0.000428518	0.469664	0.167158	0.689272	0.577684	0.782851	0.734207
4930455H04Rik	NR_040596	refseq	1341	+	3	116671185	116687324	#NAME?	0.376786	1	1	0.851237	1	0	0.00175451	0.00282233	0.00208694	0.00537549
4930455J16Rik	NR_045469	refseq	1627	-	13	58842435	58863672	Inf	NA	1	NA	1	NA	0.00163841	0	0	0	0
4930456L15Rik	NR_045887	refseq	1185	+	4	102963564	102984437	Inf	1.84064	1	1	1	0.940551	0.00224952	0	0.00958162	0.00245949	0.00202771
4930458D05Rik	OTTMUST00000064563	vega	3055	-	5	101269816	101276186	-1.58759	-0.0672412	0.477762	1	0.167514	0.959915	0.0173815	0.0515695	0.0323614	0.0324418	0.0206225
4930458L03Rik	NM_030047	refseq	3233	+	13	65018714	65024503	Inf	NA	1	NA	1	NA	0.000893486	0	0	0	0
4930461C15Rik	OTTMUST00000063068	vega	1302	-	16	58404991	58408389	Inf	-0.290035	1	1	0.77966	1	0.0105794	0	0.00581373	0.00662641	0.0018455
4930461G14Rik	NR_040736	refseq	780	+	9	58302980	58317430	0.493352	-1.03534	0.0313166	0.000564063	0.00453233	2.12e-05	10.5353	7.3752	3.80267	7.42773	6.81794
4930463O16Rik	OTTMUST00000083148	vega	2088	+	10	83951038	83960180	Inf	0.255676	1	1	1	1	0.00138345	0	0.00181261	0.00139583	0.00115079
4930465A12Rik	NM_029137	refseq	643	-	4	127810767	127844211	NA	NA	NA	NA	NA	NA	0	0	0	0	0.00747385
4930465K10Rik	NR_027978	refseq	1262	+	18	77952923	77954184	0.118277	-0.322558	1	0.959336	0.823703	0.55032	0.737998	0.667807	0.479089	0.568736	0.622843
4930465M20Rik	NR_045973	refseq	1443	-	12	108961953	108973698	NA	NA	NA	NA	NA	NA	0	0	0	0	0
4930466I24Rik	OTTMUST00000058276	vega	2264	-	6	91962388	91966111	1.98366	-0.143862	1	1	0.89396	1	0.00961634	0.00241236	0.00247897	0.00257465	0
4930467D21Rik	NR_045981	refseq	2995	+	5	97821436	98017145	0.82637	-1.14377	0.930219	0.915248	0.541279	0.495591	0.0509624	0.0283915	0.0144243	0.0304432	0.0156643
4930467E23Rik	NM_001039553	refseq	2589	+	8	19729576	19753602	NA	Inf	NA	1	NA	0.956147	0	0	0.00254574	0	0
4930467K11Rik	NR_045353	refseq	723	-	10	57198189	57206159	-0.0149621	0.817563	1	0.895444	0.986025	0.471457	0.164708	0.164098	0.237835	0.127393	0.143354
4930468A15Rik	NM_001201395	refseq	1003	-	X	73827949	73848263	Inf	NA	1	NA	1	NA	0.00288	0	0	0	0
4930469G21Rik	NM_001195189	refseq	954	-	1	163086974	163089445	-0.214335	-1.24658	1	0.427647	0.74383	0.125279	0.317891	0.363929	0.156578	0.355043	0.359901
4930470G03Rik	OTTMUST00000000988	vega	2447	+	13	21532340	21537803	-0.112564	0.0322547	0.773085	1	0.376778	1	9.30297	9.91081	9.87719	9.18671	8.86359
4930470H14Rik	NR_045764	refseq	1734	-	17	4044658	4082995	0.558257	-0.98401	0.000664124	0.00155804	5.06e-05	7.49e-05	9.89381	6.62785	3.793	7.14739	8.05115
4930470P17Rik	NR_027825	refseq	1395	-	2	170404918	170427517	#NAME?	Inf	1	1	0.820159	0.990858	0	0.00222852	0.00201161	0	0
4930471C06Rik	OTTMUST00000021357	vega	579	+	4	127152178	127154084	-0.00664898	0.756145	1	1	1	0.866876	0.0514136	0.0512274	0.0520699	0.0294013	0.0261653
4930471G03Rik	NR_015571	refseq	669	+	18	36265857	36269608	#NAME?	NA	1	NA	0.819717	NA	0	0.0046469	0	0	0.00359169
4930471I20Rik	NR_040613	refseq	629	-	2	155372776	155382666	0.0773411	-0.772444	1	0.156004	0.806576	0.0279479	4.11884	3.83897	2.2503	3.65368	3.34363
4930471M09Rik	NR_045980	refseq	1112	-	6	91380454	91390848	-0.635606	-0.302297	1	1	0.838168	0.998153	0.0099898	0.0154143	0.0261156	0.030826	0.0164435
4930471M23Rik	NM_175675	refseq	3082	+	5	30950312	30962102	-0.406952	-0.418547	0.0130941	0.198517	0.00160555	0.0393241	5.28823	6.9125	5.54912	7.06404	5.95183
4930473A02Rik	NR_040348	refseq	1409	-	2	130369527	130389485	0.0146788	0.517165	1	0.211028	0.91981	0.0429463	7.44712	7.26208	10.0404	6.67997	6.12769
4930473A06Rik	NM_001081012	refseq	4525	+	4	83171449	83510574	0.622745	-0.28271	0.00710998	0.642656	0.00077355	0.247727	1.49372	0.955117	0.902626	1.04257	1.12351
4930473D10Rik	OTTMUST00000063217	vega	487	+	10	114194803	114222160	NA	Inf	NA	1	NA	0.991901	0	0	0.00576221	0	0
4930473O22Rik	NR_045356	refseq	1465	-	10	97053618	97059565	NA	NA	NA	NA	NA	NA	0	0	0	0	0
4930474G06Rik	NR_045398	refseq	2663	+	18	28718665	29156677	NA	NA	NA	NA	NA	NA	0	0	0	0	0
4930474H20Rik	NR_045712	refseq	1479	+	14	90526698	90669567	NA	NA	NA	NA	NA	NA	0	0	0	0	0
4930474M22Rik	NR_027986	refseq	613	-	17	14526114	14535949	Inf	NA	1	NA	1	NA	0.0141369	0	0	0	0
4930474N05Rik	NM_175008	refseq	839	+	14	36908151	36910041	NA	NA	NA	NA	NA	NA	0	0	0	0	0
4930474N09Rik	NR_038130	refseq	1176	-	12	100399487	100401018	0.144432	-1.08458	1	1	1	1	0.00226674	0.00200068	0.00238622	0.00485806	0.00408647
4930478L05Rik	NR_040569	refseq	1880	+	16	78560561	78565114	-0.777066	-0.435669	1	1	0.775214	0.960768	0.00590886	0.00996677	0.00701163	0.00905496	0.0211202
4930478P22Rik	NR_046060	refseq	2060	+	5	35704202	35710326	NA	NA	NA	NA	NA	NA	0	0	0	0	0
4930479D17Rik	OTTMUST00000063439	vega	740	+	6	146605740	146613925	-0.69616	0.154608	1	1	0.683483	1	0.037228	0.0591587	0.0394188	0.0341935	0.0881076
4930479M11Rik	NR_027848	refseq	699	-	7	31455741	31456624	0.724656	-0.942295	1	1	0.700833	0.632596	0.150657	0.0894349	0.0417309	0.0768994	0.0739916
4930480E11Rik	NM_001177966	refseq	1297	+	X	75614982	75616278	NA	NA	NA	NA	NA	NA	0	0	0	0	0
4930480G23Rik	NR_040768	refseq	1259	-	4	19906592	19932886	0.983665	-1.02275	1	1	1	1	0.00864631	0.00433803	0.00222891	0.00444572	0.00190853
4930480K15Rik	NR_045463	refseq	2199	+	17	91260509	91266442	NA	NA	NA	NA	NA	NA	0	0	0	0	0
4930481A15Rik	NR_015545	refseq	2106	+	19	5406874	5422847	-0.267538	0.0069092	0.733188	1	0.340758	0.938315	0.774967	0.918885	0.78402	0.741749	0.623519
4930481B07Rik	OTTMUST00000047038	vega	1089	+	3	94819547	94820998	0.638139	0.344989	0.0315874	0.650494	0.00457442	0.252693	3.49275	2.21349	3.13503	2.34711	1.807
4930483C13Rik	OTTMUST00000084498	vega	1192	-	10	119284231	119289333	#NAME?	Inf	1	1	0.821959	0.991073	0	0.00197382	0.00235419	0	0
4930483J18Rik	NR_015603	refseq	1094	+	15	81021283	81023187	2.17062	-1.35379	0.938986	1	0.555593	0.773758	0.0454899	0.0099846	0.0085897	0.0208888	0.0109819
4930483K19Rik	NR_045354	refseq	1237	-	10	76008616	76024971	0.613476	0.165279	0.000194299	0.82835	1.27e-05	0.401694	15.5686	10.0153	11.234	9.50179	7.41422
4930486F22Rik	NR_038024	refseq	563	+	10	85558599	85576330	NA	Inf	NA	1	NA	0.923916	0	0	0.0149531	0	0
4930486I03Rik	NR_045734	refseq	786	+	1	20346535	20382381	1.12113	-1.22427	1	1	0.674349	0.661597	0.0881904	0.0397678	0.021586	0.0474668	0.0263207
4930486L24Rik	NM_178098	refseq	1373	-	13	60943973	60965777	1.06991	-1.16723	0.428851	0.564458	0.142463	0.19894	0.349203	0.164193	0.0780431	0.167635	0.114758
4930487H11Rik	NR_040601	refseq	895	-	1	62837492	62841306	0.0476991	-0.115299	1	1	1	1	0.420499	0.399193	0.731627	0.748238	0.860824
4930488B22Rik	NR_040627	refseq	1722	+	1	186536376	186542868	NA	NA	NA	NA	NA	NA	0	0	0	0	0
4930488L21Rik	NR_026888	refseq	1862	-	8	96335594	96337455	-0.303479	0.96035	1	1	0.904024	0.916903	0.00584624	0.00712994	0.00963757	0.0046335	0.00684579
4930500F04Rik	NR_045758	refseq	576	+	5	150650322	150666855	NA	NA	NA	NA	NA	NA	0	0	0	0	0.0041716
4930500J02Rik	NR_040323	refseq	887	+	2	104399616	104408387	0.263487	-1.06875	0.11362	9.43e-06	0.0230799	1.47e-07	65.1641	53.4313	24.3103	48.6024	46.4727
4930500L23Rik	NR_040701	refseq	745	+	5	139999705	140017293	NA	NA	NA	NA	NA	NA	0	0	0	0	0
4930500M09Rik	OTTMUST00000051080	vega	697	+	1	172144991	172145687	-0.323822	0.664084	0.888092	0.750832	0.492365	0.330062	0.640391	0.787568	0.883344	0.525751	0.603679
4930502A04Rik	NR_040737	refseq	865	-	9	68318709	68368007	NA	NA	NA	NA	NA	NA	0	0	0	0	0
4930502E18Rik	NM_029142	refseq	1203	+	X	51028008	51041399	0.283276	-0.607666	0.924489	0.663064	0.535192	0.263361	0.605754	0.491086	0.341907	0.495262	0.521733
4930503B20Rik	NM_029144	refseq	1014	-	3	146309223	146314281	0.218578	0.0696776	1	1	1	1	0.0330857	0.0277601	0.0399646	0.0363365	0.0493589
4930503E14Rik	NM_029131	refseq	1289	-	14	44740832	44749036	-1.4444	0.599465	0.629824	1	0.263563	0.732705	0.0282681	0.0756807	0.0847476	0.0530963	0.053173
4930503E24Rik	NR_028310	refseq	1333	+	10	123906130	123961544	-0.682053	0.0109383	0.4679	1	0.162422	0.856908	0.283509	0.444651	0.295598	0.279278	0.65144
4930503H13Rik	NR_033598	refseq	635	+	X	152974026	152974660	#NAME?	NA	1	NA	0.813173	NA	0	0.00370519	0	0	0
4930503L19Rik	NM_172967	refseq	2291	-	18	70612794	70632134	0.168144	0.0723736	0.501143	1	0.179563	0.693374	12.8263	11.2381	11.6499	10.5215	12.0255
4930503O07Rik	NR_040477	refseq	578	-	1	196038381	196048953	NA	NA	NA	NA	NA	NA	0	0	0	0	0
4930504O13Rik	NM_207527	refseq	598	-	11	58259645	58266468	Inf	#NAME?	1	1	1	1	0.00966101	0	0	0.0046799	0
4930505A04Rik	NM_001100394	refseq	925	-	11	30326006	30371829	1.74981	-1.12346	0.960205	1	0.587225	0.789301	0.0516423	0.0151697	0.0131928	0.0276054	0.0283528
4930505G20Rik	NR_045761	refseq	561	-	14	115795773	115808774	NA	NA	NA	NA	NA	NA	0	0	0	0	0
4930505H01Rik	OTTMUST00000084805	vega	849	+	17	59135698	59164404	NA	Inf	NA	1	NA	0.991901	0	0	0.0033053	0	0
4930505K14Rik	OTTMUST00000050272	vega	515	+	5	149589539	149594656	NA	NA	NA	NA	NA	NA	0	0	0	0	0
4930505O20Rik	OTTMUST00000084809	vega	1758	-	8	83035741	83038372	#NAME?	0.856138	1	1	0.860435	0.98489	0	0.00176836	0.00319249	0.00165785	0.00766753
4930506C21Rik	OTTMUST00000082295	vega	1193	-	17	8490374	8503945	-0.206643	0.600958	1	1	0.939032	0.867031	0.0137804	0.0157062	0.0276234	0.0170038	0.040553
4930506M07Rik	NM_001114312	refseq	4081	-	19	59047848	59150559	-1.03269	0.367636	0.132209	0.935794	0.0279339	0.521044	0.269872	0.544355	0.729171	0.537558	0.468543
4930507D05Rik	NR_027926	refseq	2194	+	10	61911908	61914101	-0.163862	-0.235464	0.883285	0.937168	0.48743	0.522615	1.23641	1.3634	1.17612	1.31195	1.271
4930507D10Rik	OTTMUST00000001654	vega	1152	-	11	80663883	80671802	NA	#NAME?	NA	1	NA	1	0	0	0	0.00242932	0
4930509E16Rik	NR_045735	refseq	1191	-	9	72366057	72379665	1.18838	0.105324	0.221606	1	0.0559375	0.895309	0.568029	0.244105	0.237742	0.210479	0.261514
4930509J09Rik	NR_040547	refseq	1526	-	3	73155128	73285573	Inf	NA	1	NA	1	NA	0.00349369	0	0	0	0
4930509K18Rik	NR_040663	refseq	1810	+	4	40260265	40264752	NA	NA	NA	NA	NA	NA	0	0	0	0	0.00132754
4930511A02Rik	NR_045966	refseq	1935	+	12	11445039	11451618	Inf	Inf	1	1	1	0.98923	0.00436329	0	0.00145023	0	0
4930511E03Rik	NR_040761	refseq	2232	+	6	94893828	94901539	-4.20846	-0.826691	0.269375	1	0.0733058	0.758515	0.0011943	0.0220225	0.0151451	0.0255962	0.0299596
4930511I11Rik	NM_026290	refseq	1103	+	17	28667806	28675920	1.54052	-1.17431	0.958689	1	0.584443	0.719739	0.0501544	0.0169878	0.0144951	0.0310775	0.0252915
4930511M06Rik	NR_015494	refseq	2806	-	18	57705668	57712051	0.974942	-0.873424	1	1	0.661784	0.722107	0.0228034	0.0114089	0.0123957	0.0214815	0.0139623
4930511M11Rik	NM_029141	refseq	1680	+	5	3657004	3679544	#NAME?	0.0412121	1	1	0.905719	1	0	0.00140047	0.0111871	0.0102709	0.00901768
4930511O05Rik	OTTMUST00000001237	vega	391	+	13	27384485	27397901	NA	NA	NA	NA	NA	NA	0	0	0	0	0
4930512B01Rik	NR_033573	refseq	1421	+	12	70891331	70942867	-0.17706	0.382558	0.811244	0.579859	0.410731	0.208257	2.37024	2.64479	3.54851	2.58578	2.46464
4930512M02Rik	OTTMUST00000011526	vega	732	-	11	11523714	11527838	-0.478227	2.18418	1	0.99691	0.843556	0.607606	0.0157849	0.0213507	0.037176	0.00780476	0.0433944
4930513D17Rik	NR_045416	refseq	1202	-	5	39852988	39994813	NA	NA	NA	NA	NA	NA	0	0	0	0	0
4930513N10Rik	NR_015574	refseq	2803	+	8	98330730	98345628	0.0693565	-0.380194	0.959927	0.242054	0.586391	0.0524407	4.68274	4.40087	3.39155	4.19637	3.78382
4930513O06Rik	NM_029174	refseq	802	+	X	135620782	135627942	0.115651	-0.0845779	1	1	1	1	0.0141292	0.0126773	0.00699799	0.00712355	0.00299606
4930515B02Rik	NR_040654	refseq	593	+	4	140428608	140433972	#NAME?	NA	1	NA	0.813173	NA	0	0.00396762	0	0	0
4930515G01Rik	NR_027872	refseq	1251	-	5	115223742	115224992	-0.335668	-0.850028	1	0.943835	0.745382	0.531839	0.0664204	0.0824131	0.0677087	0.116129	0.0668983
4930515G16Rik	NR_003100	refseq	466	-	6	67515228	67515693	#NAME?	Inf	1	1	0.838675	0.98994	0	0.00504892	0.00812176	0	0.0103126
4930515L03Rik	NR_040632	refseq	485	-	2	16840305	16935353	NA	#NAME?	NA	1	NA	1	0	0	0	0.00577027	0
4930515L19Rik	NR_045440	refseq	769	-	X	43620736	43682088	NA	NA	NA	NA	NA	NA	0	0	0	0	0
4930516K23Rik	OTTMUST00000045715	vega	1078	-	7	111147314	111285919	NA	NA	NA	NA	NA	NA	0	0	0	0	0
4930517E11Rik	NR_040611	refseq	1457	-	2	123949372	123955692	NA	NA	NA	NA	NA	NA	0	0	0	0	0
4930517O19Rik	OTTMUST00000081688	vega	996	+	14	100612408	100645499	2.44253	0.504817	0.998469	1	0.646519	0.932476	0.0169538	0.00312126	0.0302696	0.0201343	0.0207711
4930518P08Rik	NR_045364	refseq	1185	-	13	50848762	50860617	2.65672	Inf	1	1	0.873908	0.850704	0.0164993	0.00262344	0.00638775	0	0.00202771
4930519D14Rik	NR_045975	refseq	1136	+	13	30706912	30716127	NA	Inf	NA	1	NA	0.991901	0	0	0.00247024	0	0
4930519F09Rik	NR_033601	refseq	1545	-	10	28641769	28643313	-0.19313	-0.0575081	1	1	0.769666	1	0.0996508	0.111817	0.13871	0.137043	0.178133
4930519F16Rik	NM_029170	refseq	1166	-	X	100427620	100451945	-0.0542468	-1.13379	1	0.0771741	0.840685	0.0106997	0.851932	0.869218	0.423501	0.883556	1.34264
4930519F24Rik	NR_040763	refseq	577	+	9	99922719	99935089	NA	NA	NA	NA	NA	NA	0	0	0	0	0
4930519G04Rik	NM_026263	refseq	2041	+	5	115303723	115333888	0.779013	0.672478	1	1	0.694836	0.695193	0.0340718	0.0195139	0.0459784	0.0277644	0.0160227
4930519H02Rik	NR_045974	refseq	968	-	5	15369746	15389584	NA	NA	NA	NA	NA	NA	0	0	0	0	0.00572142
4930520O04Rik	NR_040383	refseq	1217	+	9	114277442	114286356	-0.350195	-0.49085	0.871461	0.867963	0.473565	0.442993	0.370238	0.46431	0.312185	0.417325	0.381783
4930520P13Rik	NR_036596	refseq	505	+	13	70371700	70387000	NA	NA	NA	NA	NA	NA	0	0	0	0	0
4930521A18Rik	NM_029062	refseq	1449	+	1	31279684	31281132	NA	Inf	NA	1	NA	0.991901	0	0	0.00193664	0	0
4930521C21Rik	OTTMUST00000073101	vega	1271	-	5	136318927	136320816	-3.03854	0.573712	0.828356	1	0.425892	0.925457	0.00209731	0.0171883	0.0177648	0.011283	0.0143865
4930521E06Rik	NR_040602	refseq	906	-	1	44796520	44801794	#NAME?	1.24365	1	1	0.882952	0.886056	0	0.00259691	0.0238416	0.00952272	0.00265214
4930522H14Rik	NM_001199090	refseq	882	-	4	109177937	109203809	NA	NA	NA	NA	NA	NA	0	0	0	0	0
4930522L14Rik	OTTMUST00000054108	vega	2001	-	5	110165009	110180616	-0.0740809	-0.158076	0.965713	0.926897	0.597433	0.510075	5.38005	5.56522	5.28352	5.60207	6.05673
4930522N08Rik	OTTMUST00000079043	vega	916	+	5	100112018	100114053	NA	NA	NA	NA	NA	NA	0	0	0	0	0
4930522O17Rik	NR_040665	refseq	452	+	4	53259068	53263992	#NAME?	NA	1	NA	0.786259	NA	0	0.0104106	0	0	0
4930523C07Rik	NM_001162896	refseq	4034	+	1	161974511	162008717	-0.516544	1.30598	1	0.952732	0.744882	0.54123	0.0118969	0.0168088	0.0200592	0.00774618	0.0049468
4930523O13Rik	NR_040451	refseq	1298	-	15	46267412	46327725	NA	NA	NA	NA	NA	NA	0	0	0	0	0
4930524B15Rik	NM_026262	refseq	1959	+	11	31865633	31879651	1.19989	-0.74481	0.480889	0.916986	0.169123	0.498091	0.181681	0.0777631	0.0475356	0.0749876	0.0833621
4930524C18Rik	NR_045661	refseq	1895	+	14	115231187	115260549	Inf	NA	1	NA	1	NA	0.0030487	0	0	0	0
4930524E20Rik	NM_001081661	refseq	743	+	X	112021191	112022119	Inf	0.376786	1	1	0.817627	1	0.0224266	0	0.00509386	0.0037666	0.00323397
4930524L23Rik	NR_029473	refseq	3456	+	X	7150726	7158142	0.167103	-0.208428	1	1	0.6963	0.723792	0.263186	0.230679	0.230101	0.252449	0.234061
4930524N10Rik	NM_001256259	refseq	919	-	X	150773768	150777935	NA	NA	NA	NA	NA	NA	0	0	0	0	0
4930524O05Rik	NR_045316	refseq	592	-	19	10720184	10722543	-0.5784	-0.499362	1	1	0.718833	0.856264	0.0461583	0.0674201	0.0746275	0.10084	0.0605367
4930524O07Rik	OTTMUST00000081078	vega	1050	+	9	106794502	106796164	-0.349013	0.00984914	0.706478	1	0.318452	0.937168	0.734032	0.915398	0.905216	0.854463	0.701629
4930524O08Rik	NR_040735	refseq	1451	+	9	89721357	89758866	NA	NA	NA	NA	NA	NA	0	0	0	0	0
4930525D18Rik	NR_040738	refseq	936	-	9	114250229	114273745	-1.43452	0.456129	0.520153	1	0.190691	0.649615	0.0327567	0.0868082	0.186434	0.128921	0.172124
4930525F21Rik	NM_029455	refseq	1599	-	2	125809364	125971987	-1.40448	-1.19295	0.934473	1	0.548933	0.756262	0.00847491	0.0220182	0.00824382	0.0178645	0.0164017
4930525G20Rik	NR_045194	refseq	2987	-	13	67897531	67931922	1.27411	0.0529424	0.417069	1	0.136724	0.979396	0.109636	0.0448951	0.0547926	0.050433	0.0370434
4930525M21Rik	NM_001243943	refseq	825	-	X	35367085	35371992	NA	NA	NA	NA	NA	NA	0	0	0	0	0
4930526D03Rik	NM_199023	refseq	716	-	2	181431500	181433147	2.1885	-0.0845779	1	1	1	1	0.0155149	0.00328603	0.00783854	0.00797917	0.00335593
4930526I15Rik	NR_015516	refseq	1325	+	9_random	53409	56293	-0.3606	-0.0398633	0.255818	1	0.068273	0.935649	2.31024	2.92203	3.49395	3.40662	2.57284
4930526L06Rik	NR_045317	refseq	1020	+	19	11271307	11374374	1.12927	-1.53294	0.000354642	0.00738482	2.5e-05	0.000521835	3.88323	1.75059	0.570112	1.57231	1.62719
4930527A07Rik	OTTMUST00000035638	vega	559	+	2	105316658	105317514	0.664537	-2.41856	1	1	1	0.815479	0.0294097	0.0181881	0.00502003	0.0256541	0.00429847
4930527B05Rik	OTTMUST00000001661	vega	602	+	11	81198515	81215993	NA	NA	NA	NA	NA	NA	0	0	0	0	0
4930527E20Rik	OTTMUST00000027981	vega	351	+	2	30659313	30662949	-0.139722	-1.09835	1	0.979511	0.949783	0.579026	0.165838	0.181929	0.0726913	0.146489	0.128901
4930527F14Rik	NR_045809	refseq	734	+	14	46163385	46182551	1.57595	0.503011	1	1	0.909601	0.979441	0.0223979	0.00744084	0.0166258	0.0114383	0.010819
4930527G23Rik	NR_045395	refseq	581	+	18	29601854	29625761	NA	NA	NA	NA	NA	NA	0	0	0	0	0
4930528A17Rik	NR_028384	refseq	2122	-	4	21773474	21775595	0.139352	-0.223404	0.875837	0.917541	0.479522	0.498519	3.00504	2.68791	2.41689	2.69834	1.65448
4930528D03Rik	NR_045977	refseq	1239	+	13	59835011	59838831	2.12982	0.560463	0.453914	1	0.154732	0.771045	0.134487	0.0302462	0.0646245	0.0414994	0.0296814
4930528F23Rik	NM_029197	refseq	1703	+	17	24941327	24976732	2.04499	0.79966	0.0119288	0.716016	0.001422	0.30177	0.533565	0.127837	0.154233	0.083936	0.0810438
4930528G23Rik	OTTMUST00000064642	vega	1723	-	6	148608500	148626522	NA	NA	NA	NA	NA	NA	0	0	0	0	0
4930528P14Rik	NR_040516	refseq	507	-	2	115155002	115170016	NA	NA	NA	NA	NA	NA	0	0	0	0	0
4930529C04Rik	NR_033593	refseq	3531	+	3	90875584	90879114	-0.882863	0.0897159	0.862464	1	0.46349	0.943226	0.0125841	0.022607	0.0164855	0.0146603	0.0344153
4930529F22Rik	NM_001009548	refseq	2589	+	8	41878627	41882657	Inf	-0.0227524	1	1	0.97468	1	0.00308886	0	0.00216778	0.0021619	0
4930529F24Rik	NR_045713	refseq	927	+	14	39711590	39772082	NA	NA	NA	NA	NA	NA	0	0	0	0	0
4930529I22Rik	OTTMUST00000038389	vega	589	-	2	169224645	169230950	NA	NA	NA	NA	NA	NA	0	0	0	0	0
4930529K09Rik	NR_040457	refseq	622	+	14	86645777	86661849	NA	NA	NA	NA	NA	NA	0	0	0	0	0
4930529L06Rik	NR_040537	refseq	297	+	16	84680034	84685392	0.231254	NA	1	NA	1	NA	0.00972607	0.00792188	0	0	0
4930529M08Rik	NM_175280	refseq	1561	+	2	145760520	145789962	0.738527	-0.0428914	0.837558	1	0.435498	1	0.135354	0.0799874	0.0890454	0.0876145	0.112782
4930533B01Rik	NR_040614	refseq	1029	-	2	113531210	113548707	#NAME?	#NAME?	0.87764	1	0.48151	0.617609	0	0.0106153	0	0.0140492	0.0254873
4930533P14Rik	NR_040478	refseq	583	-	1	98508634	98559150	NA	NA	NA	NA	NA	NA	0	0	0	0	0
4930534B04Rik	NM_181815	refseq	4807	-	12	92236932	92622849	-0.25829	-0.0799912	0.164626	0.996204	0.0374978	0.606413	4.11484	4.84966	4.85234	4.87675	5.35038
4930535C22Rik	OTTMUST00000013246	vega	1335	-	11	68396766	68400459	Inf	#NAME?	1	1	1	1	0.00216378	0	0	0.00218315	0
4930538E20Rik	OTTMUST00000011800	vega	497	-	11	24066873	24072781	2.94469	2.25309	0.00188226	0.0681036	0.000166117	0.00905421	1.50554	0.19189	0.770091	0.154368	0.0416258
4930538K18Rik	NM_029198	refseq	1504	-	4	118877660	118890822	-0.66628	-0.234451	0.631472	1	0.264715	0.78533	0.162345	0.253806	0.225668	0.252491	0.199861
4930539C22Rik	NR_040600	refseq	970	-	3	134067107	134086599	NA	NA	NA	NA	NA	NA	0	0	0	0	0
4930539E08Rik	NM_172450	refseq	4594	-	17	29033340	29052269	-0.0792883	-1.03825	1	0.0519139	0.708464	0.00629367	0.602195	0.626163	0.328264	0.641339	0.588691
4930539J05Rik	NR_030689	refseq	497	-	3	135099187	135101629	-0.341074	-1.25075	0.788874	0.0337204	0.390367	0.00360936	4.28063	5.29756	2.52483	5.66897	2.43245
4930539M17Rik	NR_040597	refseq	848	+	3	9061964	9071076	-0.636526	-3.36201	1	0.695612	0.737864	0.285984	0.0358931	0.0551903	0.00446314	0.0434496	0.0590211
4930539N22Rik	NR_040598	refseq	1077	-	3	13597139	13652865	NA	NA	NA	NA	NA	NA	0	0	0	0	0
4930540M03Rik	NR_040746	refseq	433	+	9	15424301	15445664	#NAME?	Inf	1	1	0.821959	0.991073	0	0.00543371	0.00648082	0	0
4930542C16Rik	OTTMUST00000087897	vega	1090	-	14	25434340	25436526	NA	NA	NA	NA	NA	NA	0	0	0	0	0
4930542C21Rik	NR_040565	refseq	954	+	16	38017409	38054612	#NAME?	#NAME?	1	1	0.820863	1	0	0.00325868	0	0.00305503	0
4930542D17Rik	NR_040566	refseq	1362	+	16	50590616	50654279	#NAME?	NA	1	NA	0.781894	NA	0	0.00400997	0	0	0
4930542H20Rik	NR_045898	refseq	357	-	11	79483875	79488588	NA	0.856138	NA	1	NA	0.984373	0	0	0.015721	0.00816387	0.0512191
4930542N07Rik	NM_029199	refseq	963	+	X	150916545	150919225	-0.114066	2.2555	1	1	1	0.725414	0.00299963	0.00322822	0.0430973	0.00871833	0
4930543E12Rik	NR_045978	refseq	1427	-	7	120243750	120285529	1.10639	-1.02275	1	1	0.864265	1	0.0177498	0.0081844	0.0019665	0.00392233	0.0239436
4930544D05Rik	NM_001145537	refseq	653	+	11	70429396	70430392	2.5485	-0.122039	0.801824	1	0.40202	0.991838	0.0711048	0.0119669	0.0461692	0.0478531	0.0401629
4930544G11Rik	NM_001161773	refseq	1444	+	6	65902565	65904008	1.14443	1.91256	1	1	1	0.778728	0.00369209	0.00162936	0.0162245	0.0040367	0.00499205
4930544M13Rik	NR_045976	refseq	1412	+	13	115397436	115488030	NA	NA	NA	NA	NA	NA	0	0	0	0	0
4930544O15Rik	NM_029196	refseq	818	-	4	115452439	115453639	-0.289015	1.60605	1	0.908424	0.899899	0.487264	0.043727	0.0533102	0.109373	0.0344959	0.0329573
4930545E07Rik	NR_045374	refseq	862	-	18	17727255	17739499	Inf	Inf	1	1	0.947872	0.901481	0.0128871	0	0.0087813	0	0
4930545H06Rik	NR_045357	refseq	769	-	10	67781813	67783890	NA	NA	NA	NA	NA	NA	0	0	0	0	0
4930545L23Rik	NR_040517	refseq	2502	-	2	134995309	135041352	Inf	NA	1	NA	1	NA	0.00328538	0	0	0	0.00221356
4930546C10Rik	NR_038051	refseq	2322	-	18	69049141	69111182	NA	NA	NA	NA	NA	NA	0	0	0	0	0
4930546G22Rik	OTTMUST00000021535	vega	518	+	4	127938288	127940234	NA	NA	NA	NA	NA	NA	0	0	0	0	0
4930546K05Rik	NR_040754	refseq	3539	-	9	41990321	42017314	-0.948087	-0.468189	0.933159	1	0.547129	0.794532	0.01017	0.0193975	0.0127967	0.0168357	0.0142003
4930547C10Rik	NM_026652	refseq	2401	+	4	52609146	52625035	0.709445	-0.717169	0.913597	1	0.52169	0.621626	0.0811526	0.0487842	0.0309032	0.0479754	0.0543104
4930547E08Rik	NR_040514	refseq	541	-	2	103644609	103650779	-0.431083	-0.137747	1	1	0.756893	1	0.0989768	0.131239	0.100602	0.105602	0.0840095
4930547E14Rik	NR_040564	refseq	549	+	16	59636771	59672819	NA	#NAME?	NA	1	NA	1	0	0	0	0.00530874	0.00437676
4930547N16Rik	NM_029249	refseq	3628	-	10	87554143	87609686	0.175957	-0.0321729	0.454279	1	0.15497	0.843075	7.52515	6.56065	6.33767	6.1551	7.73148
4930548G14Rik	NR_045811	refseq	1185	+	15	46454851	46471404	NA	#NAME?	NA	1	NA	1	0	0	0	0.00236167	0
4930548H24Rik	NM_026296	refseq	1427	+	5	31788232	31790635	0.677287	-1.1388	0.0103348	0.000528375	0.0012051	1.94e-05	6.27387	3.86618	1.55886	3.27424	3.17086
4930548J01Rik	NR_045462	refseq	731	-	17	4119446	4122102	Inf	NA	1	NA	1	NA	0.00790326	0	0	0	0
4930548K13Rik	NR_040656	refseq	561	-	4	26562967	26632596	NA	NA	NA	NA	NA	NA	0	0	0	0	0
4930549C01Rik	NM_026300	refseq	670	+	4	136166352	136169128	Inf	-0.143862	1	1	1	1	0.00829004	0	0.00418835	0.00435	0
4930549G23Rik	NR_045376	refseq	580	-	18	67935687	67959597	0.141813	0.0592788	0.634761	1	0.267038	0.769465	42.2612	37.7166	38.8459	35.4194	39.7929
4930550C14Rik	NM_029247	refseq	1237	+	9	53213391	53240908	0.786093	0.758091	0.637264	0.74689	0.268819	0.326473	0.273179	0.156433	0.264989	0.14968	0.192165
4930550L24Rik	NM_023774	refseq	1572	+	X	56164638	56173481	-0.541495	-1.39201	0.998469	0.812246	0.646044	0.387179	0.044237	0.063126	0.0180158	0.0450229	0.0567609
4930551L18Rik	OTTMUST00000018189	vega	700	-	4	94755774	94758110	#NAME?	Inf	1	1	0.821959	0.991073	0	0.00336114	0.00400885	0	0
4930551O13Rik	OTTMUST00000025428	vega	1065	+	2	4958326	4962179	0.443149	-0.197791	0.299557	0.984601	0.08461	0.588609	2.689	1.95024	1.78174	1.94334	1.17807
4930552N02Rik	NR_040661	refseq	1188	+	4	52827476	52841141	NA	NA	NA	NA	NA	NA	0	0	0	0	0
4930552P12Rik	NR_045318	refseq	2496	-	19	55715079	55776694	0.532769	0.211303	1	1	0.825809	0.954137	0.0303541	0.0206358	0.0139352	0.0114445	0.0225645
4930553E22Rik	NR_040567	refseq	539	+	16	84371388	84375750	Inf	NA	1	NA	1	NA	0.00535926	0	0	0	0
4930554C24Rik	NR_040739	refseq	1084	+	9	84668005	84677958	NA	NA	NA	NA	NA	NA	0	0	0	0	0
4930554G24Rik	OTTMUST00000011568	vega	1603	-	11	13972106	14079044	Inf	#NAME?	1	1	1	1	0.00180202	0	0	0.00181815	0
4930555B11Rik	NR_040633	refseq	1533	+	2	57034242	57040668	Inf	0.376786	1	1	1	1	0.00188431	0	0.00246884	0.00182556	0.00156741
4930555B12Rik	OTTMUST00000044459	vega	283	+	X	112040598	112042209	NA	NA	NA	NA	NA	NA	0	0	0	0	0
4930555F03Rik	OTTMUST00000085575	vega	3604	+	8	50570835	50606449	-0.209425	-0.476018	1	1	0.916001	0.947968	0.00308231	0.00347391	0.00548635	0.00718167	0.00220344
4930555G01Rik	NM_175393	refseq	2065	+	14	5153654	5162268	0.605201	1.32947	1	0.990997	0.841646	0.599768	0.0225929	0.0147296	0.0328024	0.0124218	0.00698162
4930555I21Rik	NM_030189	refseq	2380	+	4	135051902	135093718	-1.44244	-0.743908	0.00326428	0.656489	0.000311236	0.257801	0.154773	0.414581	0.237096	0.378242	0.443167
4930555J06Rik	OTTMUST00000082159	vega	748	+	12	40764686	40766614	Inf	0.616261	0.961078	1	0.588605	0.934776	0.0225748	0	0.025126	0.0154306	0.00963707
4930555O08Rik	OTTMUST00000012008	vega	668	-	11	32689762	32690725	NA	NA	NA	NA	NA	NA	0	0	0	0	0
4930556C24Rik	NR_040506	refseq	907	+	16	85819456	85827017	1.1885	0.255676	1	1	1	1	0.00612385	0.00259404	0.00417281	0.00321334	0
4930556G01Rik	NR_040655	refseq	891	+	4	30591746	30782894	NA	#NAME?	NA	1	NA	1	0	0	0	0.00327104	0
4930556I23Rik	OTTMUST00000075119	vega	560	+	1	37671104	37672217	0.799112	#NAME?	1	1	1	1	0.00952031	0.00555139	0	0.00520447	0.00858158
4930556J02Rik	NR_045714	refseq	677	+	14	62111525	62119219	NA	NA	NA	NA	NA	NA	0	0	0	0	0
4930556J24Rik	OTTMUST00000011219	vega	1220	-	11	3837544	3876781	-0.130266	-0.132886	0.671257	0.939339	0.293022	0.5251	18.6856	20.1132	17.3621	18.0606	19.6058
4930556L07Rik	OTTMUST00000037679	vega	1490	-	2	151573314	151575714	NA	NA	NA	NA	NA	NA	0	0	0	0	0
4930556M19Rik	NR_045063	refseq	2468	+	15	10644591	10719878	-0.258659	2.01741	1	0.701354	0.846356	0.290362	0.0204355	0.0240362	0.0408513	0.00940036	0.026418
4930556N08Rik	OTTMUST00000082283	vega	2019	-	12	34043108	34079625	0.564977	0.593621	0.735055	0.854536	0.342269	0.42821	0.236584	0.158061	0.195867	0.123061	0.142829
4930556N09Rik	NR_045358	refseq	1015	+	10	96498402	96523693	-0.114066	#NAME?	1	1	1	0.79769	0.00284595	0.00306284	0	0.0113715	0.00782382
4930557A04Rik	NM_029229	refseq	550	+	X	9426829	9427378	NA	NA	NA	NA	NA	NA	0	0	0	0	0
4930557C09Rik	OTTMUST00000013056	vega	779	+	11	62448206	62452290	1.82679	0.654828	0.716187	1	0.325599	0.735952	0.092691	0.0259942	0.109824	0.0661536	0.0398358
4930557F10Rik	OTTMUST00000001128	vega	630	-	13	23368073	23405269	Inf	2.3385	1	1	1	0.78859	0.00423125	0	0.0463015	0.00888439	0
4930557J02Rik	NR_040703	refseq	1075	+	5	34461389	34477988	-0.635606	1.14284	1	1	0.837975	0.827433	0.0103336	0.0159448	0.0191832	0.00813349	0.00515194
4930558C23Rik	NR_015490	refseq	734	-	3	95190380	95206763	2.29072	#NAME?	0.954144	0.806867	0.575116	0.382009	0.041164	0.00847079	0	0.0308181	0.0455516
4930558G05Rik	NR_045441	refseq	585	+	X	125586060	125601682	NA	Inf	NA	1	NA	0.991901	0	0	0.00479691	0	0
4930558J18Rik	NR_037999	refseq	2052	-	1	57416066	57434388	0.624513	-0.336099	0.0864446	0.746991	0.0161889	0.327054	1.38553	0.885741	0.724668	0.868769	1.10672
4930558J22Rik	OTTMUST00000001175	vega	1099	-	13	23848072	23849489	0.965362	0.378176	0.848969	1	0.449007	0.814096	0.132612	0.0668227	0.0913856	0.0659825	0.0907889
4930558K02Rik	NM_001204905	refseq	1013	-	1	163872220	163899279	0.989638	0.128978	1	1	1	1	0.0190806	0.00929041	0.00650635	0.00563977	0.00237201
4930562A09Rik	OTTMUST00000034839	vega	734	-	5	116840687	116842809	-1.88965	-0.609365	0.748934	1	0.35506	0.845861	0.0111989	0.0405252	0.0613468	0.0894312	0.0651934
4930562C15Rik	NM_030192	refseq	3829	+	16	4835416	4867691	-0.238903	1.42223	1	0.481927	0.657593	0.153339	0.028141	0.0324782	0.344772	0.121946	0.11823
4930562D21Rik	OTTMUST00000071320	vega	1750	+	9	79536583	79538714	NA	NA	NA	NA	NA	NA	0	0	0	0	0
4930562F07Rik	NR_038030	refseq	830	-	1	162004866	162008049	-0.252095	0.952293	1	1	0.919874	0.787787	0.0238248	0.0281425	0.0486683	0.0240215	0.00868497
4930563D23Rik	NM_029252	refseq	2679	-	16	92319008	92321686	-1.86313	0.010491	0.999014	1	0.647634	1	0.00107825	0.00379514	0.00665014	0.00635436	0.0118569
4930563E18Rik	NR_045379	refseq	1553	+	18	10706858	10711830	#NAME?	1.58692	1	1	0.840703	0.949481	0	0.00200179	0.00605095	0.00187669	0
4930563E22Rik	NM_001163728	refseq	3313	+	11	72028640	72031952	0.21364	0.689665	1	0.721531	0.692588	0.306008	0.167457	0.142432	0.164018	0.0964639	0.0820632
4930563F08Rik	NR_040704	refseq	515	+	5	132356139	132359638	NA	0.856138	NA	1	NA	0.989961	0	0	0.0108978	0.00565922	0
4930563I02Rik	OTTMUST00000081771	vega	971	+	14	60706354	60714930	NA	NA	NA	NA	NA	NA	0	0	0	0	0
4930564B18Rik	NM_029230	refseq	869	+	14	76042066	76066944	NA	Inf	NA	1	NA	0.991901	0	0	0.00322922	0	0
4930564D02Rik	NM_029228	refseq	737	+	3	104869762	104881724	NA	#NAME?	NA	1	NA	1	0	0	0	0.00395455	0
4930564G21Rik	NR_045359	refseq	723	-	10	119183118	119198755	-2.82113	-0.978547	0.901263	1	0.507672	0.91188	0.00368698	0.0259164	0.0129974	0.0240264	0.0199406
4930564K09Rik	NR_040381	refseq	3261	+	3	82708399	82747560	1.38407	2.78936	1	1	0.884916	0.66581	0.00490467	0.00190664	0.00662388	0.000893744	0.00339671
4930565A17	NR_040638	refseq	1131	+	10	60494051	60500828	-2.29615	-0.840465	0.735823	1	0.343437	0.813877	0.00726792	0.0352147	0.0224449	0.0380389	0.0161673
4930565D16Rik	NR_040752	refseq	1112	-	3	84153298	84183843	NA	NA	NA	NA	NA	NA	0	0	0	0	0
4930565N06Rik	NR_040476	refseq	2416	-	16	36880605	36897275	-0.169531	-0.0849471	1	1	0.665136	0.85804	0.372535	0.412228	0.401748	0.40199	0.575719
4930566F21Rik	OTTMUST00000070073	vega	1535	-	5	31789006	31797552	0.77387	-0.791603	5.64e-06	0.0168307	2.51e-07	0.00148606	13.3453	7.69778	4.87663	8.05226	6.9447
4930567H12Rik	NR_015535	refseq	955	+	8	128108538	128140570	Inf	NA	1	NA	1	NA	0.00302476	0	0	0	0
4930567H17Rik	NM_001033807	refseq	840	-	X	67647076	67647915	NA	NA	NA	NA	NA	NA	0	0	0	0	0
4930567J20Rik	NR_040576	refseq	709	+	16	71250149	71267421	NA	NA	NA	NA	NA	NA	0	0	0	0	0
4930567K20Rik	NR_046010	refseq	444	+	10	10470844	10477929	NA	NA	NA	NA	NA	NA	0	0	0	0	0
4930568D16Rik	NM_029463	refseq	1227	-	2	35209738	35223249	NA	Inf	NA	1	NA	0.989789	0	0	0.00228704	0	0.00451372
4930568E12Rik	NR_040755	refseq	781	-	9	13091267	13105855	NA	NA	NA	NA	NA	NA	0	0	0	0	0
4930568G15Rik	NR_040480	refseq	998	-	1	166996748	167022061	NA	NA	NA	NA	NA	NA	0	0	0	0	0
4930568K20Rik	NR_045369	refseq	1618	+	5	124679734	124687146	#NAME?	NA	1	NA	0.736295	NA	0	0.00436242	0	0	0.00148507
4930570G19Rik	NR_040398	refseq	3124	-	3	156211379	156224651	-1.61007	1.90103	0.87874	0.900594	0.482801	0.476994	0.00270261	0.00801535	0.0258609	0.00649347	0.00508398
4930570N18Rik	OTTMUST00000075993	vega	331	+	1	195029233	195052402	0.144432	#NAME?	1	1	1	0.954493	0.00805343	0.00710815	0	0.0172601	0
4930571K23Rik	NM_001145759	refseq	2153	+	7	132512375	132514527	NA	NA	NA	NA	NA	NA	0	0	0	0	0
4930571N24Rik	OTTMUST00000069614	vega	598	+	15	77258409	77292396	NA	NA	NA	NA	NA	NA	0	0	0	0	0.0185229
4930572J05Rik	NM_198607	refseq	1488	+	15	74551664	74554803	0.522592	-0.596937	0.0167517	0.161299	0.00214045	0.0292543	6.24243	4.27956	3.01641	4.3288	3.34034
4930572K03Rik	NR_045371	refseq	931	+	5	127650935	127664726	NA	NA	NA	NA	NA	NA	0	0	0	0	0
4930572O03Rik	OTTMUST00000064054	vega	1169	-	5	15158104	15162877	Inf	Inf	1	1	1	0.990989	0.00228031	0	0.00240051	0	0
4930572O13Rik	NR_045718	refseq	774	-	14	25959281	25962727	NA	NA	NA	NA	NA	NA	0	0	0	0	0
4930573O16Rik	NR_040620	refseq	407	+	2	52146522	52170760	0.188496	#NAME?	1	1	1	1	0.013647	0.0115617	0	0.00687612	0.0526307
4930577H14Rik	OTTMUST00000017985	vega	790	-	4	91605545	91606643	NA	NA	NA	NA	NA	NA	0	0	0	0	0
4930577N17Rik	OTTMUST00000050303	vega	466	+	3	51081493	51083727	0.592019	1.67651	1	0.698266	0.70862	0.288607	0.202626	0.132348	0.30906	0.0918244	0.131613
4930578C19Rik	NM_175228	refseq	1799	-	X	17995553	18038400	NA	NA	NA	NA	NA	NA	0	0	0	0	0.00307857
4930578E11Rik	NR_045391	refseq	2140	-	18	29556370	29656070	NA	NA	NA	NA	NA	NA	0	0	0	0	0
4930578G10Rik	OTTMUST00000015043	vega	762	+	4	42749444	42859120	-0.114066	0.708034	1	1	1	0.985077	0.00758174	0.00815953	0.0123322	0.00734536	0
4930578I06Rik	NM_026359	refseq	1033	-	14	64589959	64606617	NA	NA	NA	NA	NA	NA	0	0	0	0	0
4930578M01Rik	NR_045991	refseq	907	+	15	98816396	98819712	1.68237	-1.13832	0.937134	1	0.551877	0.761699	0.0673623	0.0206588	0.0165485	0.0347077	0.0246508
4930578N16Rik	NM_001077684	refseq	1731	-	2	69596114	69627543	0.0910627	0.514242	1	0.485972	0.761198	0.155181	0.98174	0.907865	1.27977	0.851392	0.859611
4930578N18Rik	NR_040575	refseq	511	+	16	76122858	76156331	NA	NA	NA	NA	NA	NA	0	0	0	0	0
4930579C15Rik	NM_027089	refseq	1228	-	4	94573984	94595501	-1.35434	0.288337	0.718082	1	0.327117	0.778142	0.0222522	0.0565177	0.104532	0.0816521	0.0538576
4930579D09Rik	OTTMUST00000074411	vega	469	-	6	143482485	143484028	NA	NA	NA	NA	NA	NA	0	0	0	0	0
4930579F01Rik	NM_001163385	refseq	1715	-	3	137827099	137849677	0.591716	0.63852	1	0.973398	0.871936	0.567871	0.0112704	0.00730027	0.135197	0.08219	0.0661582
4930579G18Rik	NR_038053	refseq	1461	+	14	55269348	55273937	-0.0180537	-0.0570822	1	1	0.890364	0.732987	22.1217	22.0674	20.6271	20.4228	18.8843
4930579G22Rik	NM_026916	refseq	628	+	5	130384410	130387151	0.51609	0.217881	1	1	0.810879	0.947841	0.114268	0.0784061	0.120121	0.0965365	0.102654
4930579G24Rik	NM_029482	refseq	1969	+	3	79433001	79436741	-0.243019	-0.0437254	0.35277	1	0.106247	0.885791	4.20002	4.89793	4.76312	4.66142	4.62017
4930579K19Rik	NR_029444	refseq	1152	-	9	98462879	98464030	0.0419254	0.423391	1	1	1	0.789208	0.0894874	0.0854108	0.109554	0.0771203	0.0505174
4930579M01Rik	OTTMUST00000075691	vega	933	-	8	48112159	48123531	#NAME?	NA	1	NA	0.813173	NA	0	0.00252176	0	0	0
4930580A09Rik	OTTMUST00000037264	vega	696	-	2	122559026	122564098	0.521426	0.35942	1	1	1	0.976751	0.0242614	0.0167804	0.033847	0.0247919	0
4930581F22Rik	NR_029475	refseq	2402	+	9	34924313	34938507	0.121417	0.436906	1	0.983683	0.908203	0.586963	0.171023	0.154198	0.190662	0.133243	0.0861284
4930583H14Rik	NR_028121	refseq	1429	-	3	51192335	51200469	-0.550006	-0.79219	0.00193716	0.00390953	0.000172123	0.000236174	5.50485	7.93637	4.71639	7.75405	8.0297
4930583K01Rik	NR_027879	refseq	883	+	7	125387421	125389065	-2.46005	1.32551	0.955697	1	0.577475	0.810316	0.0030189	0.0167474	0.0244626	0.00950821	0.0269802
4930583P06Rik	NR_040612	refseq	733	-	2	124043415	124048094	NA	NA	NA	NA	NA	NA	0	0	0	0	0
4930584F24Rik	NR_029445	refseq	1188	-	5	26786610	26819854	NA	NA	NA	NA	NA	NA	0	0	0	0	0
4930586N03Rik	OTTMUST00000001131	vega	881	+	13	23405394	23477668	0.0298452	0.353412	1	0.727828	0.861628	0.310536	4.10277	3.96374	4.04716	3.01125	2.6302
4930587A21Rik	OTTMUST00000004705	vega	851	-	1	61663517	61667723	NA	NA	NA	NA	NA	NA	0	0	0	0	0
4930588K23Rik	OTTMUST00000084844	vega	1963	+	16	18592085	18609844	NA	0.977248	NA	1	NA	0.989961	0	0	0.00285909	0.00142567	0
4930588N13Rik	NM_029464	refseq	1094	+	5	150242281	150273195	0.540537	0.858344	0.698969	0.536923	0.312524	0.182403	0.470326	0.319585	0.634137	0.331662	0.224059
4930590J08Rik	NM_198668	refseq	3395	+	6	91854227	91900719	-0.343585	0.309032	1	1	0.661436	0.682998	0.0294486	0.036605	0.0715636	0.0549127	0.0517963
4930590L20Rik	NR_040604	refseq	551	-	1	142466753	142552979	0.494285	0.672012	0.986677	0.962077	0.62691	0.553217	0.356035	0.249329	0.346656	0.206951	0.17199
4930591A17Rik	NM_026596	refseq	735	+	2	179149641	179151585	1.58956	-0.875662	0.413923	1	0.135331	0.63495	0.40897	0.133868	0.06375	0.112313	0.138741
4930592A05Rik	NR_045070	refseq	1006	-	15	33523636	33583191	-0.31611	1.60873	1	0.957575	0.843668	0.547324	0.0249562	0.0303196	0.0729119	0.022716	0.0102823
4930592I03Rik	NR_033307	refseq	987	-	18	83087797	83089952	-0.111208	-0.125526	1	1	0.947762	0.998227	0.0333131	0.0355849	0.0362319	0.0375654	0.038002
4930593A02Rik	NR_045167	refseq	938	+	3	58496511	58592446	NA	NA	NA	NA	NA	NA	0	0	0	0	0
4930593C16Rik	NR_040753	refseq	583	-	9	120833573	120839920	Inf	0.376786	1	1	1	1	0.00495479	0	0.00649183	0.00480031	0
4930594C11Rik	NR_024017	refseq	2755	-	1	37542696	37545450	0.385352	-0.193043	0.964567	1	0.595272	0.863277	0.134269	0.10074	0.0910297	0.0993279	0.197177
4930594M22Rik	OTTMUST00000063405	vega	3595	+	14	123312289	123328664	0.0177259	-0.0119622	1	1	0.933705	0.948759	0.831647	0.809651	0.827087	0.793919	0.762323
4930594O21Rik	OTTMUST00000017287	vega	683	+	3	37512835	37514198	#NAME?	-0.0227524	1	1	0.711977	1	0	0.0114413	0.00410863	0.00409748	0
4930595D18Rik	OTTMUST00000078600	vega	818	-	12	112398061	112422702	1.75892	-1.14386	1	1	1	1	0.0100489	0.00287628	0.00343056	0.00712592	0.00293746
4930595M18Rik	NM_173435	refseq	2645	-	X	78664914	78703461	NA	NA	NA	NA	NA	NA	0	0	0	0	0
4930596D02Rik	NM_001033766	refseq	1162	-	14	36622672	36625164	NA	NA	NA	NA	NA	NA	0	0	0	0	0
4930596I21Rik	OTTMUST00000083870	vega	454	+	1	140874234	140875817	0.146283	-0.147533	1	1	1	0.973675	0.08075	0.0707012	0.109959	0.114276	0.155811
4930596M17Rik	NR_040740	refseq	726	+	9	121496138	121523373	#NAME?	#NAME?	1	1	0.700775	1	0	0.0128462	0	0.0038548	0.0033097
4930597A21Rik	OTTMUST00000012185	vega	698	+	11	44399819	44404731	NA	-0.442368	NA	1	NA	1	0	0	0.0160813	0.0207114	0.0103274
4930597G03Rik	NR_045736	refseq	1140	-	14	51937010	51965164	NA	NA	NA	NA	NA	NA	0	0	0	0	0
4930598F16Rik	NR_040479	refseq	761	-	1	97597761	97613095	3.1993	Inf	1	1	0.867001	0.984679	0.0294879	0.00309172	0.00368751	0	0.00315748
4930599N23Rik	NR_045813	refseq	880	+	6	39068472	39098311	0.488847	1.05222	0.188513	0.00571932	0.0450661	0.00037782	3.25227	2.28137	4.62326	2.12176	1.98999
4931400O07Rik	OTTMUST00000042836	vega	647	+	X	59721166	59721987	NA	NA	NA	NA	NA	NA	0	0	0	0	0
4931402G19Rik	NR_040608	refseq	2258	-	2	120281434	120295103	0.0885486	0.854654	1	0.45348	0.846276	0.138515	0.264972	0.246045	0.369027	0.194154	0.197076
4931403E22Rik	NR_045306	refseq	668	-	19	26843291	26898397	0.130139	0.820766	1	0.884086	0.908439	0.458715	0.228826	0.206664	0.439993	0.237735	0.148753
4931403G20Rik	NR_038172	refseq	1852	+	12	70944673	70954658	-0.112848	0.266666	0.994242	0.839585	0.638648	0.413428	1.08532	1.15539	1.5217	1.20063	1.05433
4931403M11Rik	OTTMUST00000087899	vega	986	+	14	25436790	25440915	NA	NA	NA	NA	NA	NA	0	0	0	0	0
4931406B18Rik	NM_028737	refseq	3970	-	7	50747414	50761308	Inf	#NAME?	1	1	1	1	0.000671457	0	0	0.000734131	0
4931406C07Rik	NM_001199484	refseq	2756	-	9	15087781	15110892	0.0954955	-0.282666	0.865962	0.528742	0.467205	0.178045	8.00619	7.37772	7.00693	8.12158	6.52015
4931406G06Rik	OTTMUST00000070228	vega	1252	+	16	91044901	91056922	1.46812	2.40517	1	1	0.812189	0.631871	0.0175674	0.00624151	0.0256434	0.00456317	0.0140196
4931406H21Rik	NR_033492	refseq	3858	+	14	26406290	26410147	-1.96622	-1.28072	0.740323	1	0.347456	0.683243	0.00287938	0.0109553	0.0048715	0.0111814	0.0105348
4931406P16Rik	NM_172741	refseq	5808	-	7	35021733	35070628	0.322707	-0.131769	0.022543	0.849743	0.00303308	0.42331	11.6424	9.17752	8.78569	9.14128	8.98648
4931407G18Rik	NM_027631	refseq	1490	+	5	88408476	88410566	-0.643606	-1.40489	0.966379	0.779139	0.598122	0.355913	0.0398146	0.0612416	0.0309641	0.0781749	0.064585
4931408A02Rik	NM_001199210	refseq	2142	+	16	90831104	90905130	-1.21597	0.233929	0.0747753	1	0.0133866	0.668253	0.115027	0.263763	0.33104	0.267753	0.241306
4931408C20Rik	NM_001033764	refseq	4331	-	1	26738646	26744305	#NAME?	-0.255478	0.761447	1	0.366975	0.984264	0	0.00306533	0.00456541	0.00522293	0.00477674
4931408D14Rik	NR_040298	refseq	3237	-	19	37332919	37338585	-0.25013	-0.443797	1	1	0.74774	0.869349	0.0237469	0.0275677	0.0416918	0.0540274	0.0493182
4931409K22Rik	NR_033188	refseq	3160	-	5	24049252	24061287	0.327648	0.266466	1	1	0.813738	0.788468	0.0369117	0.0291158	0.0356034	0.0281514	0.0187131
4931413K12Rik	OTTMUST00000014035	vega	1282	-	11	75403167	75408273	-0.169724	0.190011	1	1	0.821468	0.865582	0.160826	0.178339	0.186506	0.155521	0.166676
4931414P19Rik	NM_028890	refseq	2585	-	14	55202500	55224745	0.377407	-0.105005	0.108147	1	0.0216471	0.639189	3.37931	2.5642	2.33618	2.38578	2.35007
4931415C17Rik	OTTMUST00000048837	vega	2255	+	8	12672427	12679229	0.8787	1.43432	0.662382	0.443946	0.286737	0.133461	0.118427	0.0636421	0.171897	0.0605988	0.0221951
4931417E11Rik	NM_025737	refseq	1095	-	6	73418567	73419661	NA	NA	NA	NA	NA	NA	0	0	0	0	0.00219438
4931417G12Rik	NM_027633	refseq	1358	-	6	113546756	113550709	-0.00883779	-0.22642	1	0.9063	0.907567	0.485083	1.82826	1.80586	1.60683	1.78574	2.034
4931419H13Rik	NR_040593	refseq	973	+	3	54859164	54887924	#NAME?	-0.143862	1	1	0.838262	1	0	0.00319505	0.00288406	0.00299538	0.00493904
4931420L22Rik	NR_040561	refseq	774	+	16	71131321	71139274	NA	Inf	NA	1	NA	0.991189	0	0	0.00488984	0	0.00310445
4931422A03Rik	OTTMUST00000035431	vega	1037	-	2	103832652	103868465	-0.00552672	-0.31187	1	0.714176	0.965179	0.300611	3.31565	3.27729	2.67732	3.16074	2.92181
4931423N10Rik	NM_027635	refseq	1842	+	2	23062996	23122649	0.751148	0.207729	1	1	0.695624	0.894679	0.0303959	0.0177902	0.0474378	0.0389269	0.0353961
4931428F04Rik	NM_028888	refseq	3553	-	8	107804309	107813428	0.0694646	0.0421462	0.939177	1	0.555962	0.836943	5.5188	5.1854	5.06927	4.68233	3.75113
4931428L18Rik	NR_033445	refseq	1094	-	1	31197923	31279501	-0.43785	1.1908	1	1	0.878061	0.982467	0.00995037	0.0135173	0.00602462	0.00255812	0.00506247
4931429I11Rik	NM_001081121	refseq	3068	-	9	40702932	40772195	1.78785	1.63696	1	1	1	0.864882	0.00275195	0.000766883	0.00580695	0.00182437	0
4931429L15Rik	NM_183104	refseq	2037	-	9	46111444	46128069	0.588652	-0.180941	1	1	0.728383	0.94052	0.0515888	0.033742	0.0364889	0.0392652	0.0179531
4931429P17Rik	NR_038004	refseq	2012	-	13	48055699	48113977	#NAME?	Inf	1	1	0.75711	0.989381	0	0.00233877	0.00188108	0	0.00238851
4931430N09Rik	NR_046053	refseq	2166	+	6	118830176	118835561	NA	NA	NA	NA	NA	NA	0	0	0	0	0
4931431B13Rik	NR_045183	refseq	473	-	7	135335564	135346842	NA	#NAME?	NA	1	NA	1	0	0	0	0.00591666	0
4931431C16Rik	NR_045807	refseq	2735	-	5	35923876	35931412	-0.956173	-0.62796	0.0263205	0.293455	0.00368035	0.0697644	0.419741	0.800892	0.532319	0.784583	0.692616
4931431F19Rik	NM_027634	refseq	1911	-	7	111276427	111278337	NA	Inf	NA	1	NA	0.991888	0	0	0.0019805	0	0
4931440F15Rik	NM_176829	refseq	3274	-	11	29722395	29725668	1.233	0.45912	0.82918	1	0.426541	0.803768	0.0330476	0.0138331	0.0224036	0.0155987	0.0238703
4931440J10Rik	NR_045503	refseq	891	+	14	63379338	63448963	0.294549	-0.51993	0.597024	0.382584	0.2398	0.105207	3.51282	2.8195	1.97054	2.68729	2.18017
4931440L10Rik	NR_026896	refseq	1457	-	1	136437522	136443599	1.08287	-1.25656	0.204434	0.411205	0.0501248	0.118046	0.597891	0.278544	0.0854551	0.193499	0.24963
4931440P22Rik	NR_027955	refseq	1859	-	3	65331407	65333336	-0.0260751	-0.464109	1	0.983297	0.922693	0.586057	0.393066	0.39373	0.320288	0.416993	0.334235
4932411E22Rik	NM_172534	refseq	2665	-	11	89251537	89280262	#NAME?	1.77723	0.66491	1	0.288849	0.716526	0	0.00788198	0.0152061	0.004244	0.00207818
4932411G14Rik	NM_177711	refseq	3827	-	13	59827286	59833113	0.874317	0.281974	0.820342	1	0.418479	0.817327	0.0507974	0.0271596	0.034922	0.0270528	0.0377872
4932411L15	NR_045297	refseq	3200	+	1	12657644	12663171	0.775784	-0.821118	3.1e-06	0.00145655	1.32e-07	6.87e-05	4.74993	2.73411	1.78374	2.9966	3.58215
4932411N23Rik	NM_177705	refseq	3404	-	X	123346994	123350397	0.531926	Inf	1	1	1	0.982724	0.00574372	0.0039001	0.000824382	0	0.00141178
4932412D23Rik	NR_040521	refseq	4105	-	16	42725815	42875700	3.74136	-0.938755	0.836279	1	0.433727	0.896554	0.0100665	0.000757315	0.00228919	0.00417521	0.00234138
4932412H11Rik	NM_172879	refseq	2951	+	5	3845173	3866596	0.17706	1.66381	1	0.609671	0.950081	0.226788	0.0254473	0.0222091	0.0623614	0.0185686	0.0218458
4932413F04Rik	NR_040764	refseq	2765	+	9	103459420	103468221	NA	NA	NA	NA	NA	NA	0	0	0	0	0
4932414J04Rik	NR_028259	refseq	3061	-	11	21394733	21411183	NA	NA	NA	NA	NA	NA	0	0	0	0	0
4932414N04Rik	NM_183113	refseq	3643	+	2	68495941	68586522	Inf	NA	1	NA	1	NA	0.000731728	0	0	0	0.00152027
4932415G12Rik	NR_015524	refseq	4135	-	10	94136238	94151358	0.520121	1.64387	0.729958	0.071236	0.337307	0.00962446	0.119819	0.0822973	0.23292	0.0709162	0.0513709
4932415M13Rik	NM_001037718	refseq	1983	+	17	53863076	53865058	NA	1.17807	NA	1	NA	0.874063	0	0	0.00707563	0.00293949	0.0109055
4932416H05Rik	NR_029452	refseq	3091	-	2	129624105	129627195	-0.214104	-0.380371	1	0.744411	0.661196	0.324705	0.644786	0.733997	0.609712	0.745731	0.486379
4932418E24Rik	NM_177841	refseq	3147	-	2	26127167	26150077	5.2173	-1.07307	1.69e-09	0.58789	3.96e-11	0.212951	0.498261	0.0131632	0.013188	0.0262681	0.0162019
4932425I24Rik	NM_001081025	refseq	2765	-	16	38297840	38341946	0.385145	-0.328801	0.794806	0.907675	0.39506	0.48657	0.287255	0.216823	0.183285	0.219067	0.21891
4932429P05Rik	NM_001085511	refseq	3093	+	X	86997607	87000830	NA	NA	NA	NA	NA	NA	0	0	0	0	0
4932431P20Rik	OTTMUST00000086036	vega	9650	+	7	30304224	30323076	1.62238	-1.4897	1	1	0.693336	0.738649	0.00430528	0.00137575	0.000973796	0.0026341	0.001245
4932435O22Rik	NR_027643	refseq	3402	-	11	114274719	114310174	NA	Inf	NA	1	NA	0.990998	0	0	0.000824866	0	0.000706303
4932438A13Rik	NM_172679	refseq	15883	+	3	36762028	36951955	0.149081	0.197755	0.481454	0.629462	0.169474	0.239537	4.71991	4.19325	5.01829	4.15271	4.81034
4932438H23Rik	NM_028905	refseq	2684	-	16	91054180	91069390	1.00553	2.61664	1	0.981753	0.970151	0.582702	0.00413884	0.00203486	0.0144175	0.00217176	0.00798089
4932441B19Rik	NM_001083890	refseq	3390	+	13	65134366	65139312	2.16663	Inf	1	1	1	0.872699	0.00321112	0.000694041	0.00223288	0	0.00141761
4932441J04Rik	NR_015588	refseq	726	-	5	57961323	58109158	-1.17457	3.09879	0.935686	0.514466	0.550076	0.170199	0.0229518	0.0515017	0.209795	0.0234481	0.00762857
4932442L08Rik	OTTMUST00000043752	vega	1760	-	X	91601211	91611072	-0.767572	1.22559	0.976758	0.934367	0.612015	0.519164	0.0188085	0.0315094	0.0635889	0.0259027	0.0172156
4932443I19Rik	NM_001101519	refseq	781	+	8	13705889	13743066	1.78785	3.23959	1	1	1	0.707005	0.0108105	0.00301255	0.0350093	0.00358333	0.00307662
4932702P03Rik	NR_045182	refseq	690	+	13	24997469	25003649	-0.432008	0.952657	0.202663	0.0184592	0.0495408	0.00166534	3.59473	4.78147	7.83675	3.84731	2.82606
4933400A11Rik	NR_003635	refseq	1230	-	X	166214310	166217567	-0.114066	#NAME?	1	1	1	1	0.00234849	0.00252746	0	0.00236951	0.00195353
4933400B14Rik	NR_045432	refseq	978	+	17	89719567	89726673	NA	NA	NA	NA	NA	NA	0	0	0	0	0
4933400C05Rik	NM_177801	refseq	1112	-	11	103069441	103079746	3.35359	1.02615	0.98581	1	0.624161	0.849819	0.0223768	0.00211582	0.0219484	0.0102753	0.00216083
4933400C23	NR_040770	refseq	1708	+	9	92613554	92690549	NA	NA	NA	NA	NA	NA	0	0	0	0	0
4933400F03Rik	OTTMUST00000084858	vega	1591	+	10	115910219	115912038	0.391581	1.90673	0.938146	0.0801908	0.554554	0.0112543	0.192711	0.144706	0.51783	0.131915	0.0600245
4933400F21Rik	NR_015540	refseq	3611	-	1	91573082	91580467	0.280156	0.0412121	1	1	1	1	0.00535272	0.00432809	0.00520472	0.0047785	0.00598881
4933400L20Rik	NR_045730	refseq	868	+	8	106127699	106204282	NA	NA	NA	NA	NA	NA	0	0	0	0	0
4933401B06Rik	NR_033580	refseq	1219	+	X	104737921	104739139	#NAME?	#NAME?	1	1	0.857238	0.920622	0	0.00193011	0	0.0045916	0.00848566
4933401D09Rik	NR_045431	refseq	1325	+	17	15768752	15778066	1.63967	1.17041	1	1	0.66971	0.776715	0.0318603	0.0100196	0.0263485	0.0109106	0.00599334
4933401H06Rik	NR_040540	refseq	937	-	3	135496658	135503233	NA	0.128978	NA	1	NA	1	0	0	0.00703408	0.00609721	0
4933401P06Rik	NR_045505	refseq	1491	-	5	37264834	37268118	NA	#NAME?	NA	1	NA	0.907214	0	0	0	0.0057087	0.00322313
4933402C06Rik	NR_045504	refseq	1000	+	7	47930107	47946630	NA	NA	NA	NA	NA	NA	0	0	0	0	0
4933402D24Rik	NM_001256158	refseq	1756	-	1	63801483	63815841	-0.147322	0.598369	1	0.884185	0.823615	0.458979	0.103619	0.112975	0.216918	0.136381	0.155477
4933402E13Rik	NM_001199996	refseq	1970	+	X	59540317	59545253	-1.89387	-0.764711	2.33e-16	0.0667474	2.22e-18	0.00879724	0.708254	2.59648	1.6093	2.60483	2.7271
4933402J07Rik	NM_177901	refseq	1023	+	8	90087806	90113096	Inf	2.84891	1	1	0.94613	0.765807	0.00521151	0	0.0201583	0.00273566	0.00541382
4933402J10Rik	NR_040682	refseq	1176	-	5	60354358	60377241	NA	NA	NA	NA	NA	NA	0	0	0	0	0
4933402J15Rik	NR_046059	refseq	1660	+	14	74755334	74769548	NA	Inf	NA	1	NA	0.991901	0	0	0.00169048	0	0
4933402N03Rik	NM_173409	refseq	1161	-	7	138281861	138289797	NA	NA	NA	NA	NA	NA	0	0	0	0	0
4933402N22Rik	NM_001177510	refseq	1108	+	5	11918043	11922804	NA	NA	NA	NA	NA	NA	0	0	0	0	0
4933402P03Rik	NM_175368	refseq	1615	-	11	69630068	69631942	-0.499202	1.20694	1	1	0.85845	0.718315	0.0082529	0.0116022	0.0250122	0.010469	0.0212832
4933403F05Rik	NM_153794	refseq	9653	-	18	68419839	68459987	-0.0655645	0.219385	0.931482	0.57234	0.543572	0.203637	4.78446	4.93096	5.44746	4.44585	4.59068
4933403G14Rik	NM_028908	refseq	3548	+	8	128193718	128197265	0.145273	-0.657261	0.753324	0.0215488	0.359416	0.00203925	2.8693	2.55664	1.49677	2.24557	2.38975
4933403O03Rik	NR_033485	refseq	1486	-	10	57692727	57694761	-1.95171	0.421152	1	1	0.662589	0.976672	0.0019439	0.00735071	0.0082122	0.00580591	0.019759
4933403O08Rik	NM_001177389	refseq	1520	+	X	109352658	109357461	1.69599	1.83364	0.864433	0.833079	0.465066	0.406585	0.0330341	0.0102262	0.0748316	0.0203292	0.0088681
4933404G15Rik	NR_045920	refseq	1583	-	16	16707780	16718214	NA	NA	NA	NA	NA	NA	0	0	0	0	0
4933404K08Rik	NR_046038	refseq	1434	+	13	23370219	23374136	0.144432	-0.143862	1	1	1	1	0.00185892	0.00164072	0.0019569	0.00203243	0
4933404M02Rik	NM_025744	refseq	1749	+	2	70346876	70378941	-1.14041	1.00698	0.063387	0.27776	0.0109197	0.0639278	0.148499	0.321831	0.719353	0.339449	0.266979
4933404O12Rik	NR_015555	refseq	3970	+	5	137395016	137412979	0.36214	-0.127692	0.015326	0.879758	0.00193357	0.454226	12.309	9.42902	8.22416	8.53262	8.52324
4933405D12Rik	NR_046036	refseq	768	-	3	122585510	122627034	0.308161	-0.557948	1	1	0.95489	0.860275	0.0653801	0.0518592	0.0513231	0.0713489	0.0789047
4933405E24Rik	NR_045506	refseq	1081	-	11	53991274	54026790	NA	NA	NA	NA	NA	NA	0	0	0	0	0
4933405L10Rik	NM_027655	refseq	1124	+	8	108232203	108234068	0.453234	0.0730641	1	1	0.722526	0.906585	0.105153	0.0757271	0.125291	0.112647	0.0896036
4933405O20Rik	NM_172901	refseq	1339	+	7	57854560	57855898	NA	NA	NA	NA	NA	NA	0	0	0	0	0
4933406C10Rik	NR_044986	refseq	1633	-	12	33604249	33638654	0.102813	0.698649	1	1	0.993292	0.627408	0.0530615	0.0487268	0.0800433	0.0470526	0.0492035
4933406D12Rik	NR_040502	refseq	737	+	2	146368667	146371844	NA	NA	NA	NA	NA	NA	0	0	0	0	0
4933406F09Rik	NR_015568	refseq	1293	+	14	8244987	8255199	NA	NA	NA	NA	NA	NA	0	0	0	0	0
4933406G16Rik	NR_046037	refseq	1416	+	11	18965278	18975743	NA	Inf	NA	1	NA	0.991901	0	0	0.00198178	0	0
4933406I18Rik	NR_029438	refseq	1045	-	7	121498154	121558675	Inf	1.25568	1	1	0.897947	0.94103	0.00786604	0	0.014487	0.00557799	0
4933406J08Rik	NM_028914	refseq	2111	+	2	122012008	122032129	0.927078	-0.877464	0.0780342	0.292922	0.0141608	0.0695434	0.881109	0.455471	0.192403	0.335084	0.351416
4933406J10Rik	NR_046004	refseq	985	-	7	89891856	89904154	-0.453717	-0.0948787	1	1	0.804283	1	0.0166904	0.0222651	0.0411413	0.0410713	0.0678881
4933406K04Rik	NR_015512	refseq	1353	-	12	107923817	107954534	NA	NA	NA	NA	NA	NA	0	0	0	0	0
4933406M09Rik	NM_173771	refseq	1770	+	1	136282517	136287560	-0.209099	0.275133	1	1	0.882231	0.911316	0.0267363	0.0304293	0.0228219	0.0178508	0.0237903
4933407C03Rik	NM_001163262	refseq	4528	+	8	119780919	119985405	-0.146573	-0.1094	0.71102	0.925941	0.321765	0.50835	10.6381	11.6149	11.1595	11.4412	10.1313
4933407E24Rik	NR_045819	refseq	1873	+	4	124246422	124252781	NA	Inf	NA	1	NA	0.911345	0	0	0.0055396	0	0
4933407G14Rik	NR_045841	refseq	1262	+	10	74912255	74925849	NA	NA	NA	NA	NA	NA	0	0	0	0	0
4933407H18Rik	NM_001081101	refseq	7326	+	5	33721345	33762403	-8.66e-05	1.14551	1	0.0297751	0.938975	0.00309131	0.964187	0.950521	2.02434	0.8711	0.673609
4933407I05Rik	NR_040731	refseq	796	+	9	51722534	51735108	NA	Inf	NA	1	NA	0.991888	0	0	0.0047547	0	0
4933407I08Rik	OTTMUST00000069622	vega	1294	+	18	43095124	43098541	NA	NA	NA	NA	NA	NA	0	0	0	0	0
4933407K13Rik	NR_029443	refseq	3376	-	X	72970797	73010038	0.0821143	0.671419	1	0.268941	0.762407	0.0610129	0.541689	0.504121	0.824928	0.492042	0.406017
4933407L21Rik	NR_037692	refseq	1148	+	1	87825058	87828331	#NAME?	Inf	1	1	0.711692	0.70109	0	0.00475747	0.0155189	0	0.00482434
4933407P14Rik	NM_199019	refseq	2225	+	11	104047641	104049865	NA	Inf	NA	1	NA	0.956147	0	0	0.00296222	0	0
4933408B17Rik	NM_177773	refseq	2362	-	18	34739500	34757122	-0.352823	0.508407	0.908466	0.833959	0.515772	0.407363	0.0976318	0.122446	0.238598	0.159686	0.142484
4933408J17Rik	NR_045810	refseq	1859	+	10	93052158	93067990	0.0677871	-0.416289	1	0.45044	0.851758	0.1368	6.90582	6.4863	5.91313	7.4595	4.70289
4933408N05Rik	NR_045831	refseq	1582	-	8	116865061	116875378	-1.03854	-0.970191	1	1	0.884365	0.912404	0.00168501	0.00345232	0.00478475	0.00891835	0.00759432
4933409G03Rik	NM_177651	refseq	1339	+	2	68420470	68454520	NA	NA	NA	NA	NA	NA	0	0	0	0	0
4933411E08Rik	NR_045342	refseq	1704	+	10	117362515	117385363	1.44253	#NAME?	1	1	1	0.920991	0.00495479	0.0018244	0	0.00328472	0.00141012
4933411G06Rik	NR_045158	refseq	1021	-	10	51475980	51477000	NA	NA	NA	NA	NA	NA	0	0	0	0	0
4933411G11Rik	NM_177880	refseq	2158	+	5	143942696	143966747	-0.209425	-0.857406	1	1	0.899338	0.965836	0.00514766	0.00580165	0.00390111	0.00669907	0.00367988
4933411K16Rik	NM_025752	refseq	1401	+	19	42126718	42128118	0.0098615	-0.003127	1	1	1	0.979842	0.111644	0.109633	0.0968828	0.0917932	0.0765941
4933411K20Rik	NM_025747	refseq	4523	+	8	47254910	47280944	-0.16457	0.408315	0.53765	0.206007	0.201414	0.041586	3.38403	3.73484	4.51761	3.23113	3.41097
4933411O13Rik	OTTMUST00000065674	vega	607	+	16	66892748	66901434	NA	NA	NA	NA	NA	NA	0	0	0	0	0
4933412E12Rik	NR_038025	refseq	1724	+	10	116387618	116400335	1.1435	2.23011	0.102233	0.0205889	0.0201419	0.00192355	0.785729	0.352615	1.26469	0.256665	0.135519
4933412E24Rik	NM_027668	refseq	1753	-	15	59846421	59848173	NA	NA	NA	NA	NA	NA	0	0	0	0	0
4933412O06Rik	NR_045507	refseq	1123	-	13	15873497	15894463	NA	NA	NA	NA	NA	NA	0	0	0	0	0
4933413C19Rik	OTTMUST00000083539	vega	2217	-	19	28655023	28657784	-2.03446	-1.10338	0.467762	0.949679	0.162243	0.538155	0.00982021	0.0397952	0.0165717	0.0336048	0.0440672
4933413G19Rik	NM_027697	refseq	1092	+	6	128325528	128335162	-0.0254311	-0.0450691	1	1	0.893475	0.883164	6.73294	6.75313	6.22719	6.12328	5.798
4933413J09Rik	NR_038005	refseq	3387	+	14	27177033	27219942	0.0558173	0.410377	1	1	0.992549	0.666503	0.084748	0.0796849	0.205468	0.145879	0.198061
4933413L06Rik	NR_045508	refseq	922	-	13	118495571	118508818	NA	NA	NA	NA	NA	NA	0	0	0	0	0
4933414I15Rik	OTTMUST00000017944	vega	2206	-	11	50754213	50757267	NA	NA	NA	NA	NA	NA	0	0	0	0	0
4933415D12Rik	OTTMUST00000062265	vega	1585	+	6	143970428	143972298	-0.24108	-0.558769	1	1	0.91196	0.944152	0.00518613	0.00593766	0.0100871	0.0142716	0.00606396
4933415F23Rik	NM_025746	refseq	1780	-	1	23107313	23109092	#NAME?	#NAME?	1	1	0.837172	1	0	0.0013218	0	0.00163736	0.00269982
4933416C03Rik	NM_001161855	refseq	2254	-	10	115548720	115550973	0.0685909	-1.08506	1	0.68226	0.965499	0.276267	0.0871332	0.0820486	0.0472198	0.0949719	0.0741679
4933416E03Rik	NR_040498	refseq	1127	+	2	159773077	159807025	NA	NA	NA	NA	NA	NA	0	0	0	0	0
4933416I08Rik	NM_027700	refseq	1262	+	X	50989668	50994509	-1.20093	-0.57897	0.529083	0.984874	0.196085	0.590029	0.0508789	0.115051	0.0897649	0.12778	0.180161
4933416M06Rik	NR_045846	refseq	1285	+	13	102024274	102063351	NA	NA	NA	NA	NA	NA	0	0	0	0	0
4933416M07Rik	NR_045840	refseq	1520	+	8	28253382	28260178	-0.353419	0.411254	0.193531	0.314525	0.0466578	0.0776342	3.39849	4.28563	5.52781	3.9478	3.4522
4933417A18Rik	NM_025750	refseq	1044	+	13	35016278	35045065	-0.814594	-0.89099	0.998699	1	0.647143	0.749828	0.0268147	0.0463584	0.0216274	0.0381951	0.046537
4933417D19Rik	NR_045849	refseq	1229	+	8	125758991	125766259	-1.24568	0.225829	0.0634517	1	0.0109338	0.670714	0.208073	0.485894	0.54091	0.439431	0.395152
4933417E11Rik	NR_040454	refseq	1093	-	1	72005572	72051769	-0.951713	1.1908	1	1	0.856336	0.986371	0.00264286	0.00499687	0.00603013	0.00256046	0.00439678
4933417G07Rik	NR_033592	refseq	961	+	3	55651027	55651987	-0.466381	1.56433	1	1	0.863214	0.65697	0.0171072	0.0235196	0.0274337	0.00885709	0.0745843
4933417O13Rik	NR_045842	refseq	1526	-	7	150508677	150516555	0.144432	2.28679	1	1	1	0.883228	0.00349369	0.00308361	0.00927943	0.00183393	0
4933421A08Rik	OTTMUST00000020293	vega	1638	+	4	122638552	122640718	1.4333	2.71105	1	0.829016	0.727359	0.402238	0.0172268	0.00620706	0.0470904	0.00690491	0.00293387
4933421E11Rik	NM_001039488	refseq	3359	+	3	106524600	106539494	0.0314231	0.225531	1	0.652847	0.852904	0.254624	5.47254	5.27023	6.00293	4.87566	5.32739
4933421I07Rik	NM_027702	refseq	1373	-	7	49700832	49703450	1.78785	0.977248	1	1	1	0.983503	0.00614929	0.00171362	0.00408768	0.0020383	0.00875034
4933421O10Rik	NR_036602	refseq	3850	-	4	33114114	33118298	0.332433	1.79766	0.732022	0.00836622	0.339441	0.000615706	0.232561	0.182365	0.61255	0.168143	0.140419
4933422A05Rik	NR_040715	refseq	1356	+	9	35088690	35093008	-1.1208	-0.213573	0.966624	1	0.598649	0.932496	0.0165489	0.0356293	0.0188161	0.0208095	0.0170287
4933422H20Rik	NM_001033775	refseq	1932	+	11	115301859	115309582	1.10251	1.3391	0.88993	0.827853	0.494264	0.401338	0.050484	0.0230504	0.0632312	0.0237167	0.0255265
4933423P22Rik	OTTMUST00000033612	vega	4595	+	2	90319393	90325241	-1.18273	0.594192	0.892409	1	0.497366	0.78599	0.00531819	0.0119044	0.0100124	0.00626708	0.0115746
4933424B01Rik	NM_138757	refseq	3059	-	6	146498154	146526357	-0.00721227	-0.00612157	1	1	0.886776	0.982636	20.4308	20.201	21.1515	20.183	21.6932
4933424G05Rik	NR_045372	refseq	1745	+	18	15147504	15206496	0.105693	-0.630863	1	1	1	0.831058	0.0319577	0.0294683	0.0220273	0.0326733	0.0241311
4933424G06Rik	NR_040290	refseq	1127	+	1	36771383	36814805	0.379723	-0.995328	1	1	1	0.823794	0.0248399	0.0187137	0.0133181	0.0253464	0.025403
4933424L21Rik	OTTMUST00000012697	vega	1186	-	11	57437200	57462996	0.843176	-0.744324	1	1	1	1	0.00468324	0.00262123	0.00319118	0.00491484	0.00466976
4933425H06Rik	NR_040519	refseq	904	+	6	144621388	144642352	NA	-0.0227524	NA	1	NA	1	0	0	0.0031042	0.00309578	0
4933425L06Rik	NM_025751	refseq	2157	+	13	105872202	105911862	0.144432	-0.476018	1	1	1	1	0.00370749	0.00327232	0.0030556	0.00399981	0.00256761
4933425O20Rik	NM_025753	refseq	1139	+	2	130232258	130233530	-2.67411	1.80152	0.598494	0.661522	0.240956	0.261898	0.00702112	0.0445575	0.150224	0.0405341	0.0650381
4933426D04Rik	NR_040684	refseq	990	+	5	24408387	24412667	0.813744	-0.404456	0.945794	1	0.56373	0.818114	0.121187	0.0678139	0.0797594	0.100696	0.0682853
4933426K07Rik	OTTMUST00000012695	vega	1548	-	11	57468917	57471328	-0.542849	-1.39435	1	1	0.842628	0.893826	0.00703211	0.0100961	0.00362557	0.00918911	0.00512996
4933426M11Rik	NM_001242419	refseq	5065	+	12	81891519	81981820	-0.33972	-0.110091	0.0171356	0.917541	0.0021966	0.498494	9.60714	11.9758	10.7289	11.0197	9.75709
4933427D06Rik	NM_175017	refseq	2621	+	6	89046109	89060031	1.98911	-1.06731	0.0050018	0.414545	0.000512852	0.11929	0.444595	0.109993	0.0531319	0.105695	0.107195
4933427D14Rik	NM_028963	refseq	4332	-	11	71967599	72016873	-0.0312301	0.214903	1	0.615022	0.781035	0.229955	4.35898	4.38556	5.17123	4.23386	3.86431
4933427E11Rik	NR_033197	refseq	1214	+	15	74539591	74540804	0.0820775	-0.107154	1	1	0.993307	0.944516	0.0909536	0.084855	0.0891772	0.0914328	0.0531029
4933427E13Rik	NR_045853	refseq	1493	+	11	25226107	25267137	Inf	NA	1	NA	1	NA	0.00178546	0	0	0	0
4933427G17Rik	NM_028955	refseq	1883	+	7	128126023	128158301	0.679514	0.712846	1	1	0.817869	0.818404	0.0267843	0.0165548	0.0290412	0.016718	0.00549337
4933427I22Rik	NR_045159	refseq	1378	-	4	139482026	139499434	NA	NA	NA	NA	NA	NA	0	0	0	0	0
4933427J07Rik	OTTMUST00000036607	vega	1533	-	2	128781407	128783597	0.551539	-0.61688	0.142028	0.268151	0.0307224	0.060743	1.7549	1.18117	0.906407	1.3214	1.53741
4933428C19Rik	NR_040644	refseq	818	-	4	40429873	40472581	-0.364988	#NAME?	1	1	0.865657	0.8969	0.00977636	0.0124293	0	0.00698421	0.00293746
4933428G20Rik	OTTMUST00000005389	vega	1425	-	11	97352097	97361654	-0.399098	-0.237704	0.285704	0.901584	0.0794995	0.479329	1.59916	2.0775	1.84008	2.06054	1.86732
4933428M09Rik	OTTMUST00000045014	vega	1026	+	X	135713767	135715548	0.637941	-1.33677	0.954354	0.720581	0.575457	0.304979	0.182115	0.115553	0.0422323	0.102053	0.102247
4933429K18Rik	NR_045307	refseq	1015	-	19	45801045	45805048	-0.760002	3.04058	0.808643	7.86e-08	0.408499	4.79e-10	0.216025	0.360442	3.78449	0.437534	0.109014
4933429O19Rik	NR_033783	refseq	1629	+	14	49498548	49506787	NA	NA	NA	NA	NA	NA	0	0	0	0	0
4933430H15Rik	NM_028971	refseq	3988	-	3	87540845	87552545	0.299772	-0.242631	0.250795	0.729467	0.0663577	0.311467	2.10167	1.68058	1.8773	2.11184	1.72862
4933430H16Rik	NR_045855	refseq	1440	-	7	90086448	90119901	#NAME?	#NAME?	1	1	0.727031	1	0	0.00542665	0	0.00202396	0
4933430I17Rik	NM_177607	refseq	1783	+	4	62186403	62209027	-0.0180191	0.167474	1	1	0.959778	0.661668	0.654178	0.652782	0.757541	0.641564	0.651227
4933430M04Rik	NR_045857	refseq	743	+	11	24381909	24469951	NA	NA	NA	NA	NA	NA	0	0	0	0	0
4933430N04Rik	NR_045854	refseq	1146	-	8	9125412	9132288	NA	NA	NA	NA	NA	NA	0	0	0	0	0
4933431E20Rik	NR_015459	refseq	5407	-	3	107691768	107699131	-0.256041	0.514882	0.634355	0.367389	0.266626	0.0988853	0.413814	0.486372	0.670829	0.44663	0.276713
4933431G14Rik	NR_045165	refseq	1670	-	6	72070207	72073191	0.424695	0.925423	1	1	1	0.916417	0.00838162	0.00608813	0.0101596	0.00509681	0.00807157
4933431K23Rik	OTTMUST00000059823	vega	2074	+	8	80134759	80210471	-0.417799	2.06989	1	0.673936	0.833065	0.270466	0.0149982	0.0198915	0.0729665	0.0165277	0.0114868
4933432B09Rik	NM_029407	refseq	5187	-	15	79440006	79489386	0.900312	0.513098	0.0825745	0.598584	0.0152407	0.219822	0.280808	0.148125	0.229666	0.153031	0.124325
4933432G23Rik	NR_040716	refseq	837	+	9	118338957	118346166	1.61434	0.376786	1	1	0.911552	1	0.0268104	0.00843297	0.00452179	0.00334359	0.0161046
4933432I03Rik	NR_045657	refseq	1061	-	14	103386629	103433020	#NAME?	NA	1	NA	0.825836	NA	0	0.00293005	0	0	0.00452939
4933432I09Rik	NR_027843	refseq	1509	-	16	18209779	18213626	0.00552867	-0.0867895	1	1	1	1	0.0036808	0.00361934	0.0211903	0.0210919	0.0100396
4933433C11Rik	NM_028961	refseq	1430	-	2	25068079	25070150	0.996335	-0.404145	0.375721	1	0.117411	0.71347	0.263966	0.130444	0.210014	0.265395	0.284732
4933433F19Rik	NR_045856	refseq	1086	+	8	31678867	31686045	NA	NA	NA	NA	NA	NA	0	0	0	0	0
4933433G15Rik	NR_040719	refseq	1153	+	9	75257991	75263344	1.34856	0.433388	0.461617	1	0.158961	0.789674	0.262647	0.101514	0.132549	0.0934407	0.0763969
4933433G19Rik	NR_045851	refseq	1061	-	13	67097754	67133341	-0.367398	0.418121	0.117513	0.290248	0.0240288	0.068551	5.25423	6.67407	8.29168	5.89855	5.67736
4933433H22Rik	NR_045458	refseq	1789	+	17	84478000	84489215	NA	NA	NA	NA	NA	NA	0	0	0	0	0
4933433P14Rik	NM_178613	refseq	2786	+	12	106923562	106941267	-0.32854	0.316585	0.215851	0.616152	0.0539976	0.230972	1.86743	2.30944	2.61982	1.99844	1.96076
4933433P16Rik	OTTMUST00000030837	vega	926	+	2	38568196	38576158	-1.56505	0.856138	1	1	0.792368	0.98691	0.00287871	0.00843885	0.0060609	0.00314741	0
4933434E20Rik	NM_025762	refseq	1613	+	3	89856739	89866369	-0.167682	0.385788	0.523556	0.271235	0.192765	0.0619044	18.1675	20.0981	24.7025	17.9884	15.3066
4933434I20Rik	NM_026233	refseq	1292	+	8	85872371	85903301	1.95692	-0.339053	0.543363	1	0.204556	0.882005	0.132924	0.0338178	0.0255067	0.0307738	0.0368785
4933434M16Rik	OTTMUST00000006936	vega	1940	+	11	112686493	112693783	NA	NA	NA	NA	NA	NA	0	0	0	0	0
4933435F18Rik	OTTMUST00000020759	vega	2174	-	4	124003551	124009751	Inf	NA	1	NA	1	NA	0.00378106	0	0	0	0
4933436C20Rik	NR_033641	refseq	1243	-	8	94849932	94880019	0.303913	-0.361595	0.774521	0.774227	0.377842	0.350815	1.35929	1.08172	0.929931	1.1363	1.28583
4933436E23Rik	NR_040455	refseq	1111	+	1	141276029	141299429	-1.90589	0.0696937	0.999851	1	0.649325	1	0.0049994	0.0183027	0.00593243	0.00524663	0.00216277
4933436I01Rik	NM_025763	refseq	1426	-	X	65173039	65174625	NA	NA	NA	NA	NA	NA	0	0	0	0	0
4933437F05Rik	NM_027744	refseq	1412	-	12	88562073	88579551	0.369492	-0.856759	0.378034	0.0404133	0.118488	0.00457824	2.68431	2.04279	1.17006	2.01538	2.01376
4933438A12Rik	OTTMUST00000049333	vega	1013	+	15	91428014	91435107	NA	NA	NA	NA	NA	NA	0	0	0	0	0
4933438B17Rik	NR_040685	refseq	1163	+	5	127511159	127568899	NA	NA	NA	NA	NA	NA	0	0	0	0	0
4933438K21Rik	NR_045446	refseq	1693	-	4	146437475	146442545	0.402086	-0.689943	0.932255	0.787634	0.545139	0.364131	0.254977	0.18964	0.118296	0.181814	0.247545
4933439C10Rik	NR_015585	refseq	1877	+	11	59319187	59324569	0.467502	0.246943	0.0576157	0.741551	0.00965216	0.321698	3.63868	2.59393	2.9602	2.36778	1.90684
4933439F18Rik	NM_025757	refseq	4400	+	11	60230647	60258779	0.0566449	-0.171694	0.976193	0.709552	0.610829	0.297385	21.5214	20.3832	18.7564	20.0755	18.7911
4933439K11Rik	NR_040558	refseq	941	-	1	174471751	174480937	-0.0659986	1.13702	1	0.69278	0.961298	0.283662	0.138592	0.143403	0.31713	0.136666	0.121136
4933440J02Rik	NR_045344	refseq	1144	-	10	111023775	111031329	NA	NA	NA	NA	NA	NA	0	0	0	0	0
4933440M02Rik	NR_045803	refseq	1745	-	7	132475296	132493300	-0.299464	-1.06882	1	0.970641	0.824827	0.562863	0.0240641	0.0290837	0.0274866	0.0543859	0.050059
5031410I06Rik	NM_207657	refseq	2947	-	5	26425208	26431854	Inf	-0.143862	1	1	0.852055	1	0.00467402	0	0.000952221	0.000988972	0.0016307
5031414D18Rik	NM_198642	refseq	2651	+	14	75415834	75452339	-0.478227	-0.029858	1	1	0.813306	1	0.00653785	0.00884312	0.00672038	0.00650893	0.00926299
5031425E22Rik	NR_040469	refseq	2546	-	5	22937626	22940171	-0.142005	0.594898	0.875495	0.42909	0.478795	0.126249	1.30135	1.41608	2.80714	1.76343	1.44832
5031425F14Rik	NR_015558	refseq	1636	+	2	166272951	166284270	Inf	-0.143862	1	1	1	1	0.00162939	0	0.00171528	0.00178148	0
5031426D15Rik	NR_027890	refseq	6021	-	2	6843748	6849768	NA	NA	NA	NA	NA	NA	0	0	0	0	0
5031434C07Rik	NR_045986	refseq	2116	-	6	112236788	112240313	0.885934	1.06969	1	1	1	0.987632	0.00273028	0.00146918	0.00311481	0.00137736	0
5031434O11Rik	NR_033624	refseq	718	+	3	51363679	51371038	0.602773	1.30391	1	0.917844	0.711637	0.499346	0.12966	0.0846079	0.150962	0.0587891	0.0355066
5031439G07Rik	NM_001033273	refseq	5032	-	15	84776150	84818401	-0.478606	0.508096	0.00727002	0.0269605	0.000793307	0.00273345	4.79345	6.59328	9.25215	6.18084	4.57896
5033403H07Rik	NR_040413	refseq	479	-	5	53364251	53383531	NA	NA	NA	NA	NA	NA	0	0	0	0	0
5033404E19Rik	NR_033600	refseq	709	+	1	187321185	187321893	1.09606	-0.944121	0.64334	0.813065	0.272894	0.388604	0.369786	0.16959	0.102257	0.187972	0.233145
5033406O09Rik	NR_029464	refseq	1729	-	12	113180202	113182693	0.430029	-1.26166	0.837785	0.275364	0.436182	0.0632071	0.305054	0.223401	0.132138	0.301771	0.222324
5033411D12Rik	NM_138654	refseq	1723	-	13	16949310	17786599	0.68491	0.0159079	1	1	0.70815	0.982913	0.0577667	0.0353559	0.0337843	0.0316681	0.021769
5033414D02Rik	NM_026362	refseq	843	-	19	29423167	29436361	-0.193869	0.42664	0.731577	0.292663	0.338932	0.0694193	8.01625	9.02751	11.9566	8.44279	8.01148
5133400J02Rik	OTTMUST00000012459	vega	937	-	11	51003335	51033920	0.3821	-1.09451	0.354827	0.0070368	0.107247	0.000492977	3.94792	2.98319	1.31657	2.6807	2.50262
5133401N09Rik	NM_198004	refseq	1511	+	13	58259010	58266054	-0.021844	0.977016	1	0.0013334	0.982045	6.09e-05	4.39926	4.40418	7.90752	3.81353	2.91509
5330411J11Rik	NR_040510	refseq	1644	-	2	59220550	59224739	-1.12256	-1.08505	0.738112	0.732441	0.346073	0.314605	0.06217	0.132885	0.0577554	0.116451	0.144145
5330413P13Rik	NR_029381	refseq	3631	-	2	131645742	131673392	1.36552	1.04028	0.582628	0.882579	0.229401	0.456796	0.0608835	0.0233951	0.036807	0.017148	0.0109917
5330416C01Rik	OTTMUST00000082041	vega	747	-	13	98505302	98513076	1.72939	0.708034	1	1	1	0.985415	0.0107056	0.00314966	0.0125798	0.00749286	0
5330417C22Rik	NM_001033304	refseq	3326	-	3	108260987	108339440	2.22507	-0.600996	0.201091	1	0.0491103	0.694555	0.0923148	0.0194777	0.0177958	0.0257307	0.0217703
5330426P16Rik	NR_028300	refseq	1815	-	16	50726864	50732886	1.13355	-0.0235087	0.207353	1	0.0510694	0.960568	0.442143	0.199712	0.174591	0.168051	0.131889
5330429C05Rik	OTTMUST00000081292	vega	482	+	13	55014596	55015835	2.04944	#NAME?	1	1	0.848813	1	0.0682159	0.0162124	0	0.00580619	0
5330430P22Rik	OTTMUST00000014273	vega	644	-	11	105926391	105927619	0.30437	-0.206231	0.889966	1	0.49438	0.630319	2.28304	1.82077	1.70358	1.86186	1.34671
5330434G04Rik	NR_015552	refseq	3449	-	X	102568333	102587093	2.21003	2.63696	1	1	0.971102	0.794392	0.00328548	0.000682168	0.00516547	0.000811419	0
5330437I02Rik	NM_177028	refseq	3431	+	18	65857922	65911191	0.663945	0.933838	1	1	0.684344	0.61318	0.0318603	0.0197877	0.0227667	0.011487	0.0185163
5330439A09Rik	OTTMUST00000064259	vega	1117	-	8	55653903	55686340	Inf	Inf	1	1	0.969032	0.986824	0.00755861	0	0.00251226	0	0.00710938
5330439B14Rik	NR_037679	refseq	1392	+	6	142563115	142574982	#NAME?	0.0567297	0.933694	1	0.548096	1	0	0.00893327	0.00876676	0.00812518	0
5430401F13Rik	NM_001244628	refseq	602	+	6	131493780	131503775	Inf	0.128978	1	1	1	1	0.00922646	0	0.0109484	0.00949017	0
5430402E10Rik	NM_027768	refseq	798	+	X	75233630	75238906	NA	NA	NA	NA	NA	NA	0	0	0	0	0
5430402O13Rik	NR_015581	refseq	1007	+	6	50516642	50544864	0.536181	1.44793	1	0.921253	0.893143	0.502982	0.0414786	0.027953	0.072711	0.0254726	0.0449297
5430403G16Rik	OTTMUST00000054075	vega	3341	-	5	110103564	110120060	-0.221489	-0.265137	0.463628	0.516742	0.160081	0.17125	2.74916	3.15273	2.58652	2.95136	3.6337
5430405G05Rik	NM_001160363	refseq	1435	+	2	151527744	151533046	0.878672	0.420107	0.722934	1	0.331235	0.682554	0.1621	0.0870106	0.157345	0.111556	0.0715732
5430405H02Rik	NR_015591	refseq	1509	-	2	156678139	156688681	0.35385	0.115175	0.02976	0.917562	0.00426592	0.498615	17.0899	13.1848	14.1202	12.413	10.4773
5430407P10Rik	NM_001159657	refseq	3625	-	2	6019546	6051231	-0.389313	0.0946859	0.354827	1	0.107344	0.786408	0.530204	0.684598	0.869257	0.770799	0.473959
5430411K18Rik	NM_001195633	refseq	9672	+	18	78135206	78231766	0.0754575	-0.199272	0.920489	0.680534	0.530712	0.275302	2.9047	2.7159	2.54568	2.77842	2.56355
5430416N02Rik	NR_034038	refseq	626	-	5	100849861	100858554	0.104085	-0.168654	0.941554	0.976495	0.559105	0.57339	19.3378	17.6947	18.8566	20.0963	17.5151
5430416O09Rik	NR_033355	refseq	4086	+	4	43742906	43747406	-0.951713	NA	1	NA	0.827494	NA	0.000706961	0.00133666	0	0	0
5430417L22Rik	NR_030716	refseq	3046	+	2	118571498	118574543	-0.350617	0.668991	0.635103	0.613357	0.267235	0.22891	0.40642	0.51107	0.628551	0.377279	0.275513
5430419D17Rik	NM_175166	refseq	2928	+	7	138317916	138394459	0.231254	-0.0227524	1	1	1	1	0.000986558	0.000803551	0.0009584	0.0009558	0
5430421F17Rik	NR_040352	refseq	2295	-	8	26413122	26416742	0.729394	NA	1	NA	1	NA	0.00348456	0.00205037	0	0	0.00104699
5430421N21Rik	NM_001201323	refseq	1757	-	15	101315561	101321943	Inf	Inf	1	1	1	0.80566	0.00164408	0	0.00909964	0	0
5430425J12Rik	NM_027780	refseq	1535	+	13	73837274	73847304	NA	Inf	NA	1	NA	0.991901	0	0	0.00182814	0	0
5430427M07Rik	NR_045858	refseq	1022	+	12	92284288	92295075	-1.86313	-1.054	1	1	0.706836	0.959566	0.00282646	0.00994831	0.00549158	0.0110668	0.0101214
5430427O19Rik	NM_001163539	refseq	3835	+	X	83115612	83136838	Inf	NA	1	NA	1	NA	0.000695094	0	0	0	0
5430428K19Rik	NR_045426	refseq	904	-	X	6029494	6151781	NA	Inf	NA	1	NA	0.991888	0	0	0.00418666	0	0
5430434I15Rik	NR_040541	refseq	1257	-	3	38102073	38107041	NA	NA	NA	NA	NA	NA	0	0	0	0	0
5430435G22Rik	NM_145509	refseq	2523	+	1	133585272	133610041	1.38718	1.4588	0.789599	0.921461	0.391132	0.503461	0.0576803	0.0219132	0.0257869	0.00896571	0.00219514
5430437J10Rik	NR_045274	refseq	1166	+	15	5446318	5544983	NA	#NAME?	NA	1	NA	1	0	0	0	0.00249957	0
5430437P03Rik	NM_026636	refseq	1592	+	8	73920754	73928671	0.0577327	-0.0122925	0.9697	1	0.602145	0.92085	24.9325	23.606	24.0042	22.98	20.7773
5430440P10Rik	NR_045859	refseq	1016	+	14	105826776	105836933	-0.0947078	1.96442	1	1	1	0.718172	0.00787112	0.00843539	0.0231866	0.00562311	0.0288995
5530400C23Rik	NM_027784	refseq	647	+	6	133242234	133245808	NA	NA	NA	NA	NA	NA	0	0	0	0	0
5530401A14Rik	NR_038010	refseq	1838	+	11	81674179	81708084	NA	NA	NA	NA	NA	NA	0	0	0	0	0
5530401N12Rik	OTTMUST00000082095	vega	784	-	17	35997863	36003831	0.0796681	-0.0421003	1	1	0.72602	0.936473	4.74655	4.43444	3.85942	3.76889	3.10789
5530601H04Rik	NR_015467	refseq	3732	-	X	102236193	102265463	-0.00730173	0.181466	1	0.928701	0.939914	0.512297	1.18833	1.17412	1.17886	0.987869	0.951066
5730403B10Rik	NM_025670	refseq	3898	-	16	4765461	4789935	-0.329009	0.287925	0.0220764	0.306385	0.00295302	0.0745273	13.9038	17.2116	20.6865	16.0968	14.0437
5730403I07Rik	NR_040378	refseq	2031	-	9	77214219	77247223	-0.336837	-1.0748	1	0.916893	0.73565	0.497481	0.0437564	0.0542379	0.0309425	0.0620559	0.0489253
5730405O15Rik	NR_038158	refseq	887	+	X	12619141	12622421	1.21655	-0.941009	0.0578645	0.402044	0.00973115	0.113515	1.34957	0.571312	0.292519	0.532616	0.601227
5730408K05Rik	NR_027866	refseq	384	-	19	8962877	8963260	0.116801	-0.925857	1	0.946318	0.720745	0.534519	4.23337	3.84021	3.28131	5.90468	5.26974
5730409E04Rik	NM_001145950	refseq	2855	+	4	126287098	126291615	0.158659	-0.465746	0.895529	0.409862	0.50073	0.117281	1.06673	0.9419	0.699085	0.918919	0.731665
5730412P04Rik	NR_045424	refseq	1264	+	X	132639142	132649959	Inf	Inf	1	1	1	0.990989	0.00210893	0	0.00222009	0	0
5730416F02Rik	NR_033596	refseq	812	+	X	106196824	106197635	-0.446485	-0.174313	1	1	0.855255	1	0.0172381	0.0230758	0.0196897	0.0211074	0.0373146
5730419I09Rik	NM_029081	refseq	4343	-	6	142959440	143048627	0.541069	-0.263591	0.000252136	0.429378	1.7e-05	0.126538	15.5696	10.5419	9.0626	10.3303	10.4299
5730420D15Rik	NR_045338	refseq	1182	+	10	94880009	94891274	0.894251	-0.954415	0.57101	0.729661	0.221355	0.311702	0.310698	0.165063	0.127094	0.234567	0.181744
5730422E09Rik	NR_015478	refseq	1715	-	5	149931141	149993612	0.335945	0.546694	1	1	0.717577	0.623746	0.108691	0.0850529	0.144973	0.0945011	0.0722585
5730435O14Rik	NR_045341	refseq	617	+	10	41287822	41296282	-0.855568	#NAME?	1	1	0.835161	1	0.0043204	0.00762657	0	0.00453579	0
5730437C11Rik	OTTMUST00000015862	vega	452	-	3	98739567	98745179	Inf	Inf	1	1	1	0.801594	0.0063908	0	0.0291634	0	0.012253
5730437N04Rik	NM_027457	refseq	971	-	17	5410864	5440260	-0.0656409	0.090562	0.953541	0.970996	0.573112	0.564002	29.5316	30.4381	33.8133	30.1591	25.6662
5730455O13Rik	NM_001081075	refseq	1398	-	19	38262969	38298622	0.160046	-0.204964	0.621577	0.677605	0.257363	0.272903	13.0372	11.4826	9.99293	10.9354	12.1653
5730455P16Rik	NM_027472	refseq	4536	-	11	80173994	80191517	0.352711	0.423511	0.0510364	0.154872	0.00828196	0.0276049	4.08085	3.14846	3.83703	2.72037	2.76844
5730457N03Rik	NR_038163	refseq	2916	-	6	52258383	52264826	0.051222	2.99236	1	0.207852	0.951005	0.0420708	0.248622	0.237547	1.23013	0.148594	0.0671183
5730460C07Rik	NR_045801	refseq	1834	-	3	153452269	153455051	NA	NA	NA	NA	NA	NA	0	0	0	0	0
5730469M10Rik	NM_027464	refseq	1537	-	14	41807029	41827064	-0.670157	-0.625944	3.06e-05	0.0216822	1.63e-06	0.00205886	5.64728	8.84943	6.25786	9.1703	9.05329
5730480H06Rik	NR_045500	refseq	1735	+	5	48786812	48805533	0.228329	0.565377	0.918002	0.559063	0.527291	0.195747	0.87091	0.731136	0.918822	0.591519	0.585068
5730494M16Rik	NM_001004361	refseq	4027	-	18	25294540	25327378	0.341153	0.24839	0.057143	0.543799	0.00954927	0.186633	5.18254	4.02833	4.63936	3.7118	4.0236
5730494N06Rik	NM_027478	refseq	1593	-	2	132065228	132073524	-0.0591151	0.0213535	0.99729	1	0.64316	0.885745	16.7998	17.2136	17.7342	16.5697	17.0138
5730507C01Rik	NM_001201330	refseq	2542	+	12	18521316	18542060	0.0914177	-0.173233	1	0.967371	0.659936	0.559141	1.46764	1.35695	1.23171	1.31509	1.69171
5730508B09Rik	NM_027482	refseq	1603	-	3	127572606	127599241	0.187449	-0.0890789	1	1	0.744299	0.838971	0.367146	0.317125	0.267417	0.26919	0.318222
5730522E02Rik	NR_027973	refseq	1520	-	11	25516846	26110576	-1.02075	0.137848	0.788087	1	0.38976	0.940398	0.0401958	0.0801555	0.0550823	0.0472495	0.0435113
5730528L13Rik	NM_001145924	refseq	1719	+	4	48552953	48574792	0.520277	-0.0707903	0.000905839	1	7.2e-05	0.686116	22.0047	15.122	14.1372	14.1157	13.7114
5730559C18Rik	NM_028872	refseq	3013	-	1	138110099	138130857	0.326322	-0.0913389	0.164482	1	0.0374497	0.773471	5.05105	3.97295	3.90973	3.9499	3.22588
5730577I03Rik	NR_033729	refseq	2355	+	9	20411919	20421715	0.239859	0.470907	1	0.820228	0.673477	0.394778	0.231889	0.193026	0.261031	0.179322	0.202447
5730588L14Rik	OTTMUST00000027076	vega	546	+	2	26498835	26501464	1.11946	0.249226	0.787798	1	0.389472	0.905127	0.301526	0.137116	0.149995	0.120012	0.0947255
5730590G19Rik	NM_029835	refseq	7196	+	7	86805082	86843031	-0.291005	-0.461643	0.0405951	0.0433971	0.00623419	0.00500398	15.3218	18.4782	13.6553	17.884	21.2213
5830403L16Rik	NM_178243	refseq	1654	-	1	155696672	155698325	NA	Inf	NA	1	NA	0.956147	0	0	0.00398484	0	0
5830403M04Rik	NR_045993	refseq	1340	+	5	100506981	100524292	0.296201	0.805505	1	0.930025	0.877651	0.514255	0.0310045	0.025019	0.166309	0.0899659	0.0821798
5830405N20Rik	NM_183264	refseq	1694	+	10	129759908	129799698	NA	#NAME?	NA	1	NA	1	0	0	0	0.00165206	0.00141844
5830411N06Rik	NM_001128146	refseq	3342	+	7	147433277	147485690	Inf	NA	1	NA	1	NA	0.000864345	0	0	0	0.000718983
5830415F09Rik	NM_029086	refseq	1558	-	4	46389847	46402295	0.00625749	-0.396863	1	0.263177	0.975227	0.0592508	8.03939	7.87473	5.60196	7.00871	7.15027
5830416I19Rik	NR_045384	refseq	2630	+	5	64436212	64441465	#NAME?	-1.79101	0.212184	0.947235	0.052699	0.535539	0	0.0166132	0.00677404	0.0226105	0.016646
5830416P10Rik	NR_028427	refseq	5292	-	19	53515702	53539286	0.930115	-0.497668	0.878384	1	0.482275	0.820754	0.0379549	0.019482	0.00797853	0.0107738	0.0142751
5830417I10Rik	NR_028359	refseq	9833	+	3	88580979	88633293	0.16115	0.0751393	0.425367	1	0.1406	0.698801	4.40875	3.88805	4.16087	3.75491	3.61383
5830418K08Rik	NM_176976	refseq	7371	-	9	15121358	15162232	-0.0241925	-0.049834	1	1	0.809064	0.721997	12.5826	12.604	12.5935	12.383	14.1447
5830418P13Rik	NR_040466	refseq	2178	+	9	103325908	103363590	-0.131118	-0.425363	1	1	0.839751	0.640099	0.145468	0.156899	0.0979466	0.125536	0.0931164
5830428H23Rik	OTTMUST00000082435	vega	2753	-	19	61190887	61216743	0.212927	0.161967	0.746501	1	0.352245	0.61899	1.46049	1.24202	1.17647	0.999126	0.95435
5830428M24Rik	NR_038060	refseq	1037	-	12	70565774	70576537	1.44253	0.4411	1	1	1	0.984442	0.00814173	0.00299786	0.00811821	0.00562102	0.00231711
5830432E09Rik	NR_015548	refseq	1494	-	7	142840140	142843997	-2.03854	0.213989	1	1	0.716671	1	0.00178426	0.00731135	0.0069449	0.00569723	0.00160833
5830433M19Rik	NM_026368	refseq	2109	-	4	94166770	94223487	0.0611382	-0.0737521	1	1	0.724672	0.731325	8.78963	8.28684	7.37104	7.3432	9.22328
5830444B04Rik	OTTMUST00000024806	vega	2699	-	4	154782419	154788992	0.237367	-0.807392	0.970864	0.428379	0.603839	0.125652	0.351333	0.292795	0.185208	0.309308	0.23969
5830473C10Rik	NM_001252661	refseq	2241	+	5	90990235	91026932	-0.0476947	2.63696	1	1	1	0.682493	0.00981453	0.0100858	0.0079499	0.00124881	0
5930403L14Rik	NR_045643	refseq	5677	-	4	154004800	154010476	-0.113609	0.0582272	1	1	0.939079	0.950159	0.0127191	0.0136019	0.0253238	0.0231462	0.0175035
5930412G12Rik	NR_015517	refseq	2405	-	5	129085005	129106562	-1.02356	0.196233	0.000359401	0.93967	2.55e-05	0.525748	0.638444	1.27881	1.32069	1.09502	0.95917
5930416I19Rik	NR_027360	refseq	1898	-	6	128307018	128312840	0.367763	0.223606	0.0136099	0.594074	0.00167757	0.217021	18.5006	14.1389	16.6328	13.5389	13.3295
5930434B04Rik	NM_001243240	refseq	2205	+	2	26865446	26872955	0.0684116	0.841384	1	0.0784172	0.767521	0.0109333	1.17616	1.10771	1.91231	1.01674	0.804315
6030405A18Rik	NM_177854	refseq	3085	-	3	54700991	54719809	0.218002	-0.0281918	0.943148	1	0.561404	0.886437	0.360737	0.305811	0.254195	0.247482	0.249519
6030407O03Rik	NR_045311	refseq	1801	-	1	73664955	73911040	0.424695	-0.0845779	1	1	1	1	0.00777196	0.00564529	0.00311626	0.00317217	0.00440932
6030408B16Rik	NR_033803	refseq	1967	+	15	101123643	101127857	-0.92775	-0.452184	1	1	0.697978	0.922912	0.00553416	0.0103377	0.0205362	0.0264348	0.00892351
6030419C18Rik	NM_176921	refseq	2139	+	9	58336410	58347549	-1.04119	-0.582412	0.00133997	0.44394	0.000112154	0.133439	0.533664	1.08372	0.751701	1.07235	0.892383
6030422M02Rik	NM_177722	refseq	2553	+	1	9898719	9931035	-0.127994	-0.79152	1	0.593578	0.780922	0.216628	0.196412	0.211329	0.1207	0.199027	0.263695
6030429G01Rik	NM_001033548	refseq	2189	-	7	4474559	4484044	-0.655312	-0.130859	9.43e-05	0.917774	5.65e-06	0.49909	7.17509	11.1521	10.4285	10.8707	9.05685
6030440G07Rik	NR_036598	refseq	1093	+	12	112232608	112252082	Inf	-2.36973	1	1	0.997489	0.886511	0.00528571	0	0.00256742	0.0129084	0.00219839
6030446N20Rik	NM_178801	refseq	2535	-	18	12140448	12279962	0.26065	-0.0827255	0.754128	1	0.360043	0.783387	0.833557	0.685523	0.637947	0.641522	0.498975
6030455H03Rik	OTTMUST00000013378	vega	859	+	11	69262050	69267178	-1.95966	-1.00069	0.00269272	0.123036	0.000249675	0.0200708	0.431171	1.65348	0.733322	1.39726	1.38956
6030458C11Rik	NM_029998	refseq	3974	-	15	12737932	12754412	-0.0113592	-0.286281	1	0.312452	0.886172	0.0767925	18.1252	17.9876	14.5295	16.8273	16.5965
6030466F02Rik	NR_040702	refseq	1434	+	8	126257858	126263841	#NAME?	-1.72882	0.897311	1	0.502948	0.948866	0	0.0120122	0.0019569	0.00609728	0
6030468B19Rik	NM_029964	refseq	1078	+	11	117658974	117668622	-0.0476947	1.80735	1	0.84623	1	0.41966	0.0204029	0.0209669	0.0987324	0.0266061	0.0368329
6030471H07Rik	OTTMUST00000015523	vega	492	-	4	83687943	83690783	NA	NA	NA	NA	NA	NA	0	0	0	0	0
6030498E09Rik	NM_183126	refseq	1184	+	X	36125957	36315865	-0.114066	NA	1	NA	1	NA	0.00243973	0.00262566	0	0	0
6230400D17Rik	NR_029446	refseq	1088	-	14	21521234	21522321	0.809161	-0.371812	0.00293367	0.842306	0.000274719	0.416416	9.14338	5.12323	4.61819	5.72477	4.14703
6230409E13Rik	NM_175234	refseq	9342	+	4	21858473	21928608	-0.0577373	1.43631	1	0.00103022	0.78771	4.47e-05	0.52202	0.536874	1.25949	0.443034	0.335616
6230427J02Rik	NM_026597	refseq	1061	-	9	107886555	107888247	-0.349341	2.24916	0.658738	2.3e-07	0.284204	1.71e-09	0.867346	1.09097	3.91179	0.783314	0.528728
6330403A02Rik	NM_001081227	refseq	6557	-	1	182362504	182413635	1.18464	4.25105	1	0.45257	0.652366	0.137967	0.00684467	0.00297293	0.0175357	0.000871295	0.000366455
6330403K07Rik	NM_134022	refseq	1598	-	11	70845443	70847119	0.130686	1.32725	0.959748	4.33e-05	0.586238	8.77e-07	1.75971	1.58186	3.81283	1.44355	1.08311
6330406I15Rik	NM_027519	refseq	2876	+	5	150214381	150234278	1.4136	-0.0845779	1	1	1	1	0.00285814	0.00108094	0.00195146	0.00198647	0
6330407A03Rik	NR_028126	refseq	1843	+	4	3642111	3643953	NA	Inf	NA	1	NA	0.990998	0	0	0.00152262	0	0.00130377
6330407J23Rik	NM_026138	refseq	3946	+	10	28863802	28919434	1.5557	1.33897	9.66e-07	0.000904185	3.69e-08	3.81e-05	0.896555	0.301368	0.70052	0.263444	0.282843
6330408A02Rik	NM_177312	refseq	3348	-	7	13844316	13864070	0.20394	0.67281	0.579336	0.0274759	0.226851	0.00279075	1.95782	1.67499	2.70129	1.61332	1.14981
6330409D20Rik	NM_027529	refseq	1118	-	2	32588141	32596536	-0.902907	-0.288073	0.285556	1	0.0793665	0.659372	0.280988	0.518728	0.432403	0.502463	0.319425
6330409N04Rik	NM_025697	refseq	1690	-	14	62153142	62175723	0.150307	0.330476	0.798299	0.384312	0.398966	0.105912	5.78695	5.12916	6.68344	5.04035	5.42485
6330410L21Rik	NR_040589	refseq	3869	+	3	129456676	129466800	-2.74538	-0.375435	9.86e-08	0.890253	3.17e-09	0.465771	0.0644892	0.423601	0.46767	0.576964	0.837763
6330415B21Rik	NR_045141	refseq	2219	-	6	77330251	77332469	NA	NA	NA	NA	NA	NA	0	0	0	0	0
6330416G13Rik	NM_144905	refseq	3630	+	4	63221394	63247387	-0.364713	-0.237525	0.079897	0.655426	0.014603	0.256808	2.29457	2.91135	2.63853	2.95584	2.47905
6330418K02Rik	NR_045821	refseq	741	+	5	138705273	138707889	0.274417	1.0519	0.864561	0.318981	0.465247	0.0796876	1.37862	1.12452	1.80482	0.830821	0.697542
6330439K17Rik	NM_172859	refseq	6831	-	2	144296293	144353134	-0.512677	0.401986	0.164521	0.539951	0.0374661	0.1843	0.258961	0.363529	0.388812	0.279648	0.29365
6330503K22Rik	NM_182995	refseq	5008	+	7	125856125	125880532	0.0755426	0.00356354	0.926464	1	0.5374	0.979062	12.8944	12.0441	11.632	11.0268	11.2364
6330512M04Rik	NM_177265	refseq	3230	-	7	149512015	149558164	-0.993339	0.331047	0.91843	1	0.528302	0.864169	0.00784177	0.0152443	0.0212341	0.0159906	0.0147514
6330527O06Rik	NM_029530	refseq	1955	+	2	135883663	135895653	Inf	0.856138	1	1	1	0.988316	0.00147757	0	0.00287079	0.00149079	0.00122908
6330545A04Rik	NM_001081174	refseq	951	+	4	140769871	140776029	0.0155123	-0.0352485	1	1	0.967755	0.930635	0.897777	0.876648	0.952161	0.925269	0.6826
6330549D23Rik	NR_003619	refseq	2828	-	3	96410585	96433742	0.0298216	0.612074	1	0.598985	1	0.220299	0.293819	0.28262	0.340914	0.211791	0.270858
6330578E17Rik	NM_198006	refseq	3862	-	1	37473930	37486948	-0.357715	0.0388777	0.00673687	1	0.000727371	0.846349	21.7391	27.4339	27.3672	25.3086	25.3598
6430411K18Rik	NR_002848	refseq	1317	+	12	110829747	110831063	2.18818	0.853897	0.0034808	0.619631	0.00033349	0.233301	0.705831	0.152355	0.286645	0.151124	0.176843
6430527G18Rik	NM_145836	refseq	4112	-	12	88221653	88225764	-0.403104	-0.1171	0.0643674	0.987325	0.0111331	0.595307	8.24987	10.756	9.53383	9.77729	8.53242
6430531B16Rik	NM_001033465	refseq	1161	-	7	147158202	147164654	1.50372	-0.417055	0.354827	1	0.107267	0.724945	0.248013	0.086051	0.119836	0.152346	0.100075
6430548G04	NR_040524	refseq	4020	-	2	27000418	27018223	-0.893123	0.824216	0.733704	0.891391	0.341032	0.467307	0.0181281	0.0330248	0.0519461	0.0277848	0.0346463
6430548M08Rik	NM_172286	refseq	5565	+	8	122638052	122689207	-0.801246	0.907543	0.300717	0.323062	0.0850623	0.0812553	0.0604841	0.103909	0.214454	0.1088	0.0372121
6430550D23Rik	NM_001145351	refseq	1873	-	2	155826179	155830163	0.00651708	0.360539	1	0.916809	0.938196	0.497279	0.133327	0.12983	0.354966	0.262063	0.224803
6430562O15Rik	NR_015515	refseq	1721	-	13	100180791	100182781	0.346205	-0.120327	0.0531235	0.981806	0.00868915	0.582859	12.8128	9.92201	9.34877	9.65578	9.00796
6430571L13Rik	NM_175486	refseq	2552	+	9	107242971	107252014	-0.463347	-0.0557279	0.632258	1	0.26539	0.925726	0.243414	0.331159	0.293069	0.289567	0.270824
6430573F11Rik	NM_176952	refseq	1825	+	8	37552245	37576067	-0.554645	0.2582	0.078532	0.783882	0.0142776	0.360312	1.08467	1.56931	1.97149	1.56857	1.31879
6430598A04Rik	NM_175521	refseq	3501	-	5	138172191	138181226	-0.425949	-0.323073	0.0519889	0.462522	0.00845807	0.142679	2.00017	2.65273	2.1385	2.54185	1.93042
6430628N08Rik	OTTMUST00000019786	vega	1605	+	4	115563271	115571833	#NAME?	1.72413	0.869516	0.999168	0.471765	0.610805	0	0.00486877	0.031552	0.00900722	0.0179652
6430704M03Rik	NM_001142965	refseq	3854	-	4	56973008	57003263	-0.189541	-0.399475	1	0.886503	0.691685	0.461675	0.146254	0.16456	0.119864	0.150661	0.202036
6430706D22Rik	NR_040291	refseq	3638	-	1	90159688	90165983	0.144036	0.144436	0.466818	0.793007	0.161849	0.369524	51.291	45.7309	48.9159	42.0664	42.9786
6430710C18Rik	OTTMUST00000031815	vega	1540	-	2	72583903	72651729	-2.43599	1.25568	1	1	0.65654	0.984024	0.00187574	0.0100934	0.00491525	0.00189253	0.00515661
6530401N04Rik	NM_029545	refseq	2564	-	12	53098494	53107488	0.181395	0.11834	0.585653	1	0.231375	0.618712	4.40953	3.83008	3.79803	3.32221	3.18462
6530402F18Rik	NR_029460	refseq	4292	-	2	29100636	29108513	-1.07042	3.04795	0.811244	0.242757	0.410641	0.0527218	0.00848965	0.0176191	0.0619886	0.00722652	0.004431
6530409C15Rik	OTTMUST00000050455	vega	1573	+	6	28165576	28168902	-0.610411	0.602959	0.831783	0.973676	0.429252	0.568444	0.0865814	0.129644	0.177226	0.110664	0.0683492
6530411M01Rik	NR_027881	refseq	1219	-	17	9340584	9360887	1.11301	2.84328	1	0.834195	0.772621	0.407555	0.025152	0.011511	0.0509636	0.00688741	0.0110578
6530418L21Rik	NM_175398	refseq	4701	+	3	105507517	105523760	-0.54478	1.14704	0.155573	0.257983	0.0346045	0.0575627	0.37294	0.536301	0.932789	0.401881	0.274051
6720401G13Rik	NR_015505	refseq	5752	-	X	47916297	47988435	-0.674811	-0.244941	2.57e-09	0.428974	6.25e-11	0.126063	33.7553	53.0826	46.2075	52.073	46.8046
6720416L17Rik	OTTMUST00000040109	vega	443	-	2	74588490	74600953	-0.568003	3.79164	0.848447	0.0140384	0.448297	0.00118921	0.283363	0.415377	2.11855	0.146607	0.0429297
6720456B07Rik	NM_133937	refseq	1095	+	6	113554766	113566945	-0.112942	-0.00445961	0.674421	1	0.295273	0.969084	53.4877	56.9695	59.8199	57.023	50.8289
6720456H20Rik	NM_172600	refseq	5218	+	14	49066027	49134834	0.0691775	1.32461	1	0.00605523	0.732702	0.000406686	0.801535	0.754559	1.81694	0.691605	0.606674
6720463M24Rik	NM_175265	refseq	2293	+	14	99445596	99473326	0.109868	0.0143412	0.74259	1	0.349384	0.911671	19.0335	17.3703	18.0439	16.9787	18.9276
6720468P15Rik	NR_040306	refseq	1703	+	19	57583054	57587278	0.893124	1.58612	1	0.846506	0.782691	0.420296	0.0147422	0.00779563	0.0538787	0.0169778	0.0322112
6720483E21Rik	NR_040492	refseq	1120	-	1	20878731	20880554	1.17785	-0.299889	0.98118	1	0.617316	0.912633	0.0720082	0.0313592	0.0302975	0.0354998	0.00429079
6720489N17Rik	NM_173381	refseq	2638	-	13	62704375	62725542	0.607278	1.05009	0.0360685	0.0568807	0.00538784	0.00711009	1.98948	1.2861	2.55671	1.17516	1.33451
6820408C15Rik	NM_177656	refseq	1682	+	2	152241323	152270064	0.890825	0.649327	0.667325	0.952279	0.290358	0.540754	0.193246	0.102957	0.117555	0.0711908	0.0621776
7330404K18Rik	OTTMUST00000081953	vega	487	+	14	21217581	21218152	1.23125	0.949341	1	1	1	0.728885	0.011863	0.00483121	0.144587	0.0708631	0.0375466
7420426K07Rik	NM_001033983	refseq	1504	+	9	98803538	98805041	-1.20437	0.361056	1	1	0.652385	0.969986	0.00901023	0.0207265	0.0124962	0.00938087	0.0190354
7420461P10Rik	NM_001177581	refseq	741	-	1	164577374	164588350	1.1885	0.970428	1	1	1	0.737393	0.00749572	0.00317517	0.0657002	0.0314656	0.0334158
7420701I03Rik	NR_045860	refseq	736	+	12	11054619	11085547	Inf	NA	1	NA	1	NA	0.00392479	0	0	0	0
[truncated: 23,315 more rows]
