# Supplementary material for: Heterogeneous lineage marker expression in naive embryonic stem cells is mostly due to spontaneous differentiation
Source: Sci Rep. 2015 Aug 21;5:13339. doi: 10.1038/srep13339 (PMC4544010; doi:10.1038/srep13339)
Supplement: Supplementary Table S3 [file srep13339-s4.xls]

## Sheet: coherence_table_750_output.csv
Supplementary Table S3: Comparison of Greedy GO to goseq in the four categories (VNP+/-; DIFF/STEM). Top 10 hits shown.
	Greedy GO analysis								goseq analysis
	GFP.NEG	ALL.DIFF	TERM	Num	Num.hits	Num.univ	Category		Category	over_represented_pvalue	under_represented_pvalue	numDEInCat	numInCat	term	ontology	GOTERM
	VNP+	Diff	reproductive process	19	19	865	GO:0022414		GO:0032502	3.48828e-11	1	701	3607	developmental process	BP	developmental process
	VNP+	Diff	positive regulation of catalytic activity	14	14	832	GO:0043085		GO:0048869	1.10019e-09	1	482	2405	cellular developmental process	BP	cellular developmental process
	VNP+	Diff	macromolecular complex assembly	10	12	770	GO:0065003		GO:0044237	1.36946e-09	1	1307	7426	cellular metabolic process	BP	cellular metabolic process
	VNP+	Diff	transmembrane transport	11	12	981	GO:0055085		GO:0044106	1.46842e-09	1	102	375	cellular amine metabolic process	BP	cellular amine metabolic process
	VNP+	Diff	cell proliferation	12	20	1245	GO:0008283		GO:0006520	3.13409e-09	1	84	292	cellular amino acid metabolic process	BP	cellular amino acid metabolic process
	VNP+	Diff	regulation of transcription, DNA-templated	18	32	2406	GO:0006355		GO:0048856	3.20046e-09	1	599	3091	anatomical structure development	BP	anatomical structure development
	VNP+	Diff	phosphorus metabolic process	12	23	1669	GO:0006793		GO:0044281	1.25385e-08	1	443	2235	small molecule metabolic process	BP	small molecule metabolic process
	VNP+	Diff	oxidation-reduction process	5	7	807	GO:0055114		GO:0007275	1.89731e-08	1	617	3238	multicellular organismal development	BP	multicellular organismal development
	VNP+	Diff	catabolic process	10	25	1771	GO:0009056		GO:0016043	1.94901e-08	1	629	3275	cellular component organization	BP	cellular component organization
	VNP+	Diff	biological_process	86	197	20296	GO:0008150		GO:0030154	3.25443e-08	1	446	2261	cell differentiation	BP	cell differentiation
	VNP+	Stem	homeostatic process	50	50	1043	GO:0042592		GO:0008152	3.69926e-16	1	1551	8916	metabolic process	BP	metabolic process
	VNP+	Stem	vesicle-mediated transport	23	30	770	GO:0016192		GO:0009987	6.51139e-16	1	1955	11710	cellular process	BP	cellular process
	VNP+	Stem	positive regulation of transcription, DNA-templated	26	36	949	GO:0045893		GO:0044237	3.52604e-15	1	1320	7426	cellular metabolic process	BP	cellular metabolic process
	VNP+	Stem	lipid metabolic process	25	35	921	GO:0006629		GO:0051179	6.46112e-14	1	723	3726	localization	BP	localization
	VNP+	Stem	proteolysis	21	25	889	GO:0006508		GO:0044238	2.71982e-13	1	1314	7468	primary metabolic process	BP	primary metabolic process
	VNP+	Stem	transmembrane transport	23	37	981	GO:0055085		GO:0009056	2.58495e-12	1	372	1742	catabolic process	BP	catabolic process
	VNP+	Stem	cell adhesion	15	28	772	GO:0007155		GO:0006810	7.81789e-11	1	580	3018	transport	BP	transport
	VNP+	Stem	heterocycle metabolic process	19	34	1135	GO:0046483		GO:0044248	2.64398e-10	1	321	1511	cellular catabolic process	BP	cellular catabolic process
	VNP+	Stem	phosphorus metabolic process	22	53	1669	GO:0006793		GO:0051234	5.07805e-10	1	584	3074	establishment of localization	BP	establishment of localization
	VNP+	Stem	organelle organization	21	48	1737	GO:0006996		GO:0044281	6.85767e-09	1	434	2235	small molecule metabolic process	BP	small molecule metabolic process
	VNP-	Diff	neuron differentiation	46	46	780	GO:0030182		GO:0032502	1.31749e-31	1	953	3607	developmental process	BP	developmental process
	VNP-	Diff	negative regulation of transcription, DNA-templated	24	31	767	GO:0045892		GO:0009653	2.16828e-30	1	521	1671	anatomical structure morphogenesis	BP	anatomical structure morphogenesis
	VNP-	Diff	cell adhesion	21	32	772	GO:0007155		GO:0048856	8.24331e-29	1	830	3091	anatomical structure development	BP	anatomical structure development
	VNP-	Diff	regulation of signaling	36	63	1673	GO:0023051		GO:0007275	1.17343e-28	1	861	3238	multicellular organismal development	BP	multicellular organismal development
	VNP-	Diff	oxidation-reduction process	15	19	807	GO:0055114		GO:0048731	1.29229e-26	1	742	2726	system development	BP	system development
	VNP-	Diff	vesicle-mediated transport	12	16	770	GO:0016192		GO:0003002	7.81106e-25	1	131	290	regionalization	BP	regionalization
	VNP-	Diff	cellular response to organic substance	11	27	791	GO:0071310		GO:0009952	4.36078e-24	1	101	201	anterior/posterior pattern specification	BP	anterior/posterior pattern specification
	VNP-	Diff	ion transport	12	21	945	GO:0006811		GO:0007389	1.08229e-23	1	163	398	pattern specification process	BP	pattern specification process
	VNP-	Diff	regulation of nitrogen compound metabolic process	35	92	2997	GO:0051171		GO:0048598	6.83015e-22	1	182	475	embryonic morphogenesis	BP	embryonic morphogenesis
	VNP-	Diff	cell cycle	9	25	1090	GO:0007049		GO:0048869	1.04937e-21	1	643	2405	cellular developmental process	BP	cellular developmental process
	VNP-	Stem	embryo development	39	39	880	GO:0009790		GO:0048731	7.04182e-34	1	832	2726	system development	BP	system development
	VNP-	Stem	intracellular signal transduction	31	38	1483	GO:0035556		GO:0048856	1.92603e-31	1	908	3091	anatomical structure development	BP	anatomical structure development
	VNP-	Stem	cell adhesion	11	23	772	GO:0007155		GO:0007275	5.56794e-31	1	941	3238	multicellular organismal development	BP	multicellular organismal development
	VNP-	Stem	ion transport	12	15	945	GO:0006811		GO:0009653	1.09271e-30	1	560	1671	anatomical structure morphogenesis	BP	anatomical structure morphogenesis
	VNP-	Stem	macromolecular complex subunit organization	10	16	853	GO:0043933		GO:0032502	2.86503e-30	1	1024	3607	developmental process	BP	developmental process
	VNP-	Stem	positive regulation of transcription, DNA-templated	10	26	949	GO:0045893		GO:0001501	2.1587e-28	1	156	316	skeletal system development	BP	skeletal system development
	VNP-	Stem	lipid metabolic process	8	16	921	GO:0006629		GO:0009952	9.85831e-27	1	110	201	anterior/posterior pattern specification	BP	anterior/posterior pattern specification
	VNP-	Stem	proteolysis	6	8	889	GO:0006508		GO:0032501	1.75816e-26	1	1165	4437	multicellular organismal process	BP	multicellular organismal process
	VNP-	Stem	cellular macromolecular biosynthetic process	17	69	3183	GO:0034645		GO:0003002	1.90071e-26	1	141	290	regionalization	BP	regionalization
	VNP-	Stem	protein transport	5	16	966	GO:0015031		GO:0007389	3.57236e-26	1	178	398	pattern specification process	BP	pattern specification process
